# Supplementary material for: Cerebral small vessel disease lesion segmentation methods: A systematic review
Source: Cereb Circ Cogn Behav. 2025 Sep 19;9:100396. doi: 10.1016/j.cccb.2025.100396 (PMC12513155; doi:10.1016/j.cccb.2025.100396)
Supplement: Supplementary file 2 [file mmc2.xlsx]

## Sheet: summary table
Identification							Outcome				Segmentation Methods						Population / Dataset - Training							Population / Dataset - Test / Validation					Population / Dataset - Test / Validation					Performance Evaluation Metrics														Quality Review
Title	Publication Year	Journal	Corresponding Author Last Name	Corresponding Author First Name	Institution	Email	Name of Segmentation Tool	Type of Lesion Segmented	MR Sequences Used	Availability of Tool	Preprocessing Needed	Preprocessing Within Method	Segmentation Type	Segmentation Dependencies	Segmentation Dimension	Segmentation Architecture	Inclusion_criteria_training	Dataset_training	Total_participants or scans	Data_from_single_or_multiple_scanners_training	MR_type_training	Number_of_subjects_training	Validation_dataset_same_as_training	Inclusion_criteria_test	Dataset_test	Data_from_single_or_multiple_scanners_test	MR_type_test	Number_of_subjects_test	Inclusion_criteria_validation	Dataset_validation	Data_from_single_or_multiple_scanners_validation	MR_type_validation	Number_of_subjects_validation	Reference_standard	DSC	Sensitivity / TPR / recall	Specificity	PPV	FP_avg	HD95	AVD	Precision / PPV	F1	Accuracy	Other_performance_metric	Process_tim _per_scan	Setup_time_per_scan	Score 1	Score 2
Voxelwise detection of cerebral microbleed in CADASIL patients by leaky rectified linear unit and early stopping	2017	Multimed Tools Appl	Wang	Shui-Hua	Nanjing Normal University	wangshuihua@njnu.edu.cn		Cerebral microbleeds	SWI	Unknown	no	yes	Automatic supervised	Not specified	2D	SNP with SLFN classifier and LReLU activation function		10 CADASIL, 10 HC	20	Single	Siemens Verio 3T	8/10 fold	yes					1/10 fold					1/10 fold	Manual		93.05 %	93.06 %							93.06 %				57.9% (moderate)	57% (moderate)
Primary Categorizing and Masking Cerebral Small Vessel Disease Based on “Deep Learning System”	2020	Front Neuroinform	Wang	Yongjun	Capital Medical University	weishantiantan@gmail.com		White matter hyperintensities	FLAIR, T1	Unknown	yes	no	Automatic supervised	Not specified	2D	U-Net	Age > 18, ischemic stroke or TIA, 1 or more CSVD sign on MRI without hemorrhage or brain tumor	The Third China National Stroke Registry (CNSR-III)	824	Multiple	GE Discovery MR750 3T, Philips Achieva 1.5T, GE Optima MR360 1.5T, Siemens Verio 3T, Siemens Avanto 1.5T, Siemens TrioTim 3T	824	no	2-4 signs of CVSD, independent from test dataset		Multiple	GE Discovery MR750 3T, Philips Achieva 1.5T, GE Optima MR360 1.5T, Siemens Verio 3T, Siemens Avanto 1.5T, Siemens TrioTim 3T	30						Manual	0.666								0.644			4.4 seconds per case		82.4% (excellent)	82.4% (excellent)
Primary Categorizing and Masking Cerebral Small Vessel Disease Based on “Deep Learning System”	2020	Front Neuroinform	Wang	Yongjun	Capital Medical University	weishantiantan@gmail.com		Lacunes	FLAIR, T1	Unknown	yes	no	Automatic supervised	Not specified	2D	U-Net	Age > 18, ischemic stroke or TIA, 1 or more CSVD sign on MRI without hemorrhage or brain tumor	The Third China National Stroke Registry (CNSR-III)	824	Multiple	GE Discovery MR750 3T, Philips Achieva 1.5T, GE Optima MR360 1.5T, Siemens Verio 3T, Siemens Avanto 1.5T, Siemens TrioTim 3T	824	no	2-4 signs of CVSD, independent from test dataset		Multiple	GE Discovery MR750 3T, Philips Achieva 1.5T, GE Optima MR360 1.5T, Siemens Verio 3T, Siemens Avanto 1.5T, Siemens TrioTim 3T	30						Manual	0.496								0.683			4.4 seconds per case		82.4% (excellent)	82.4% (excellent)
Primary Categorizing and Masking Cerebral Small Vessel Disease Based on “Deep Learning System”	2020	Front Neuroinform	Wang	Yongjun	Capital Medical University	weishantiantan@gmail.com		Cerebral microbleeds	T2*	Unknown	yes	no	Automatic supervised	Not specified	2D	U-Net	Age > 18, ischemic stroke or TIA, 1 or more CSVD sign on MRI without hemorrhage or brain tumor	The Third China National Stroke Registry (CNSR-III)	359	Multiple	GE Discovery MR750 3T, Philips Achieva 1.5T, GE Optima MR360 1.5T, Siemens Verio 3T, Siemens Avanto 1.5T, Siemens TrioTim 3T	359	no	2-4 signs of CVSD, independent from test dataset		Multiple	GE Discovery MR750 3T, Philips Achieva 1.5T, GE Optima MR360 1.5T, Siemens Verio 3T, Siemens Avanto 1.5T, Siemens TrioTim 3T	30						Manual	0.503								0.713			4.4 seconds per case		82.4% (excellent)	82.4% (excellent)
Primary Categorizing and Masking Cerebral Small Vessel Disease Based on “Deep Learning System”	2020	Front Neuroinform	Wang	Yongjun	Capital Medical University	weishantiantan@gmail.com		recent small subcortical infarcts	DWI	Unknown	yes	no	Automatic supervised	Not specified	2D	U-Net	Age > 18, ischemic stroke or TIA, 1 or more CSVD sign on MRI without hemorrhage or brain tumor	The Third China National Stroke Registry (CNSR-III)	1010	Multiple	GE Discovery MR750 3T, Philips Achieva 1.5T, GE Optima MR360 1.5T, Siemens Verio 3T, Siemens Avanto 1.5T, Siemens TrioTim 3T	1010	no	2-4 signs of CVSD, independent from test dataset		Multiple	GE Discovery MR750 3T, Philips Achieva 1.5T, GE Optima MR360 1.5T, Siemens Verio 3T, Siemens Avanto 1.5T, Siemens TrioTim 3T	30						Manual	0.728								0.859			4.4 seconds per case		82.4% (excellent)	82.4% (excellent)
Deep Bayesian networks for uncertainty estimation and adversarial resistance of white matter hyperintensity segmentation	2022	Human Brain Mapping	Goubran	Maged	Sunnybrook Research Institute, University of Toronto	maged.goubran@utoronto.ca	HyperMapp3r	White matter hyperintensities	FLAIR, T1	Available online	yes	no	Automatic supervised	Anaconda for Python 3.6, ANTs, Convert3D	3D	Bayesian CNN based on U-Net		160 with CVD ± VCI or PD (55–86, 75% male) through the ONDRI, 203 individuals with nonsurgical carotid stenosis (47–92, 61% male) through the CAIN study, 37 subjects with nonfluent progressive aphasia, SD, and normal controls through the LIPA study (55–80), and 32 subjects with CVD, VCI, or AD through the VBH study (46–78, 50% male)	432	Multiple	3T not described	432	no		53 with severe WMH burden from MITNEC (mean age 77, 45.2% female), 50 controls from CAIN (mean age 69, 44% female), 37 CVD or PD from ONDRI (mean age 67.9, 31.5% female), 10 control or FTD from LIPA (mean age 67.9), 8 AD, CVD or control from VBH (mean age 77.5, 50% female)	Multiple	3 T	158						SABER-Lesion Explorer semiautomated pipeline, manually edited	0.893 (±0.080)	0.762 (±0.150)					9.843 (±12.134) % (absolute volume difference)		0.753 (±0.119)			16 s		86.9% (excellent)	88.2% (excellent)
Brain Atlas Guided Attention U-Net for White Matter Hyperintensity Segmentation	2021	AMIA Jt Summits Transl Sci Proc	Zhang	Ping	Ohio State University	zhang.10631@osu.edu	BAGAU-Net	White matter hyperintensities	FLAIR	Available online			Automatic supervised	SPM12, Elastix for preprocessing, Pytorch for implementation	2D	U-Net with MAM and AFM modules		2017 MICCAI WMH segmentation challenge dataset (60 subjects, 3 scanners)	90	Multiple	Philips Achieva 3T, Siemens TrioTim 3T, GE Signa HDxt 3T	48	yes					6					6	Manual	0.8202	0.8258					0.1419 (average volume difference)		0.7842					77.5% (good)	77.5% (good)
																		ABVIB dataset (30 subjects)				24						3					3		0.8027	0.5851					0.1617 (average volume difference)		0.6048
Triplanar ensemble U-Net model for white matter hyperintensities segmentation on MR images.	2021	Medical Image Analysis	Sundaresan	Vaanathi	University of Oxford	vaanathi.sundaresan@ndcn.ox.ac.uk	TrUE-Net	White matter hyperintensities	FLAIR, T1	Available online	yes	no	Automatic supervised	FSL for pre-processing	2D	U-Net, 2D models in 3 planes		NDGEN - 9 subjects with probable AD, 5 with amnestic MCI and 7 cognitively healthy control subjects (age range 63 - 86 years; mean age 77.1 +/- 5.8 years; median age 77 years; F:M = 10:11)	87	Multiple	Siemens Trio 3T	9	no		MICCAI WMH Segmentation test dataset (110 subjects from 5 different sources. 90 from the three sources (UMC Utrecht, NUHS Singapore and VU Amsterdam), 30 subjects from each source, mentioned above for the training data, remaining 20 images were from VU Amsterdam using different scanners - 3T Philips Ingenuity and 1.5T GE Signa HDxt, with 10 subjects from each scanner)	Multiple	3T Philips Ingenuity and 1.5T GE Signa HDxt 3T, Philips Achieva 3T, Siemens TrioTim 3T, GE Signa HDxt 3T	110						Manual	median: 0.89 (0.82 - 0.96) mean: 0.88	median: 0.89 (0.76 - 0.97) mean: 0.86				median: 1.2 (0 - 2.94) mm	median: 4.9 (0.9 - 11.5) % (absolute volume difference)		median: 0.81 (0.63 - 0.98)		median values (25-75 percentiles) Voxel wise FPR: 1.1 (0.9 - 2.2) x 10^-4 Cluster-wise TPR: 0.91 (0.83 - 0.97)			91.0% (excellent)	92.9% (excellent)
																		OXVASC - 18 participants recently experienced a minor non-disabling stroke or TIA (age range 50 - 91 years; mean age 73.27 +/- 12.32 years; median age 75.5 years; F:M = 7:11)			Siemens Trio 3T	18													median: 0.95 (0.86 - 0.96) mean: 0.91	median: 0.94 (0.85 - 0.97) mean: 0.91				median: 1 (0.5 -1.2) mm	median: 8.5 (7.7 - 9.4) % (absolute volume difference)		median: 0.95 (0.76 - 0.98)		median values (25-75 percentiles) Voxel wise FPR: 3.9 (2.8 - 5.6) x 10^-4 Cluster-wise TPR: 0.95 (0.78 - 0.97)
																		MICCAI WMH Segmentation training (3 x 20 subjects)			Philips Achieva 3T, Siemens TrioTim 3T, GE Signa HDxt 3T	60													median: 0.92 (0.88 - 0.95) mean: 0.91	median: 0.89 (0.83 - 0.94) mean: 0.87				median: 1 (0.96 - 1.89) mm	median: 9.6 (3.9 - 15.9) % (absolute volume difference)		median: 0.90 (0.86 - 0.94)		median values (25-75 percentiles) Voxel wise FPR: 2.7 (0.9 - 6.8) x 10^-5 Cluster-wise TPR: 0.84 (0.78 - 0.90)
Fully convolutional network ensembles for white matter hyperintensities segmentation in MR images	2018	Neuroimage	Zhang	Jianguo	University of Dundee	j.n.zhang@dundee.ac.uk	sysu_media	White matter hyperintensities	FLAIR, T1	Available online	yes	no	Automatic supervised	Python 2.7, keras 2.0.5, tensorflow 1.8, h5py	2D	U-Net		MICCAI WMH Segmentation training (3 x 20 subjects)	60	Multiple	Philips Achieva 3T, Siemens TrioTim 3T, GE Signa HDxt 3T	60	no		MICCAI WMH Segmentation test dataset	Multiple	3T Philips Ingenuity and 1.5T GE Signa HDxt 3T, Philips Achieva 3T, Siemens TrioTim 3T, GE Signa HDxt 3T	110						Manual	0.8	0.84				6.3	21.88 % (avg volume difference)		0.76					85.8% (excellent)	89.8% (excellent)
Automatic segmentation of white matter hyperintensities: validation and comparison with state-of-the-art methods on both Multiple Sclerosis and elderly subjects	2022	NeuroImage: Clinical	Tran	Philippe	Qynapse	ptran@qynapse.com	WHASA-3D	White matter hyperintensities	FLAIR, T1	Commercial product	no	yes	Automatic unsupervised	SPM12 for pre-processing	3D	Non-linear diffusion and watershed parcellation		LITMS (MS dataset)	30	Multiple	Siemens Magnetom Trio 3T	2	yes					28						Manual	0.66 (0.58 ± 0.22 [0.21–0.86])	0.60 (0.55 ± 0.17 [0.26–0.79])							0.42 (0.39 ± 0.10 [0.20–0.56])		FPR: 0.23 (0.36 ± 0.27 [0–0.82]) ICC: 0.95 absolute volume error: 1.9 (3.9 ± 4.1 [0–13.8])	seg time: 10 min	pre-processing time: 10 min	76.3% (good)	76.3% (good)
																		ADNI (three with Alzheimer’s Disease and seven elderly normal controls)	10		GE Discovery MR750W 3T, Philips Ingenia 3T	2						8							0.79 (0.76 ± 0.14 [0.26–0.91])	0.82 (0.80 ± 0.12 [0.32 –0.95])							0.46 (0.45 ± 0.12 [0.15–0.63])		FPR: 0.22 (0.26 ± 0.16 [0.12 – 0.83]) ICC: 0.98 absolute volume error: 2.2 (2.3 ± 1.8 [0–5.8])
																		NIFD (six with FTD, two elderly normal controls and seven unspecified diagnostic)	15		Siemens TrioTim 3T	2						13
																		MEMORA (four with major cognitive impairment, two with AD, two without diagnosis, and one unspecified diagnosis)	5		Philips Ingenia 3T, GE Optima MR450W 3T	2						3
Automatic quantification of perivascular spaces in T2-weighted images at 7 T MRI	2022	Cerebral Circulation - Cognition and Behavior	Kuijf	Hugo	University Medical Center Utrecht	h.kuijf@umcutrecht.nl		Perivascular spaces	T1, T2-TSE	Unknown	Unclear	no	Automatic supervised	SPM12 for white matter segmentation	2D	k-NN		30 participants of the PREDICT-MR study, 20 participants of the second Utrecht Diabetic Encephalopathy Study (UDES2)	50	?	7T scanner not described	50 - leave-one-out approach	yes					50 - leave one out approach						Manual	0.61										ICC (absolute/consistency): 0.64/0.75	3 hours		63.7% (good)	63.7% (good)
DEEPMIR: a deep neural network for differential detection of cerebral microbleeds and iron deposits in MRI	2021	Scientific Reports	Rashid	Tanweer	University of Texas Health Science Center San Antonio	rashidt1@uthscsa.edu	DEEPMIR	Cerebral microbleeds	SWI, QSM	Available online	yes	no	Automatic supervised	ANTs, FSL, MATLAB for pre-processing, Python 3.6 with specified packages for implementation	2D	U-Net with padded convolutions		MESA Exam 6 Atrial Fibrillation Ancillary Study	24	Multiple	Siemens Skyra and Prisma Fit 3T	17- leave-one-out approach	yes					6 - leave one out approach					1 - leave one out approach	Manual		0.84 ± 0.07 CI [0.70, 0.98]						0.59 ± 0.08 CI [0.43, 0.75]		1.15 ± 0.07; CI [1.00, 1.29]				81.2% (excellent)	80% (excellent)
Semisupervised white matter hyperintensities segmentation on MRI	2022	Human Brain Mapping	Cao	Peng	University of Hong Kong	caopeng1@hku.hk		White matter hyperintensities	FLAIR, T1	Unknown	yes	no	Automatic semisupervised	SPM12, FSL, Elastix for pre-processing Wolfram Mathematica	3D	V-Net + LSLoss		HKU-SVD cohort	360	Single	Philips Achieva 3T	340	yes					20						Manual	0.83 ± 0.05	0.90 ± 0.10				3.33 ± 2.45 mm	11.46 ± 8.97 mm3 (absolute)		0.92 ± 0.07					88.4% (excellent)	88.4% (excellent)
																		MICCAI WMH segmentation challenge database	60	Multiple	Philips Achieva 3T, Siemens TrioTim 3T, GE Signa HDxt 3T	60	no		MICCAI WMH Segmentation test dataset	Multiple	3T Philips Ingenuity and 1.5T GE Signa HDxt 3T, Philips Achieva 3T, Siemens TrioTim 3T, GE Signa HDxt 3T	110						Manual	0.75 ± 0.11	0.61 ± 0.19				6.04 ± 5.41 mm	30.6 ± 38.64 mm3 (absolute)		0.72 ± 0.15
Automatic segmentation of white matter hyperintensities in T2-FLAIR with AQUA: A comparative validation study against conventional methods	2023	Brain Research Bulletin	Lee	Soojin	Pacific Parkinson Research Centre	soo-jin.lee@ubc.ca	AQUA	White matter hyperintensities	FLAIR	Unknown	no	yes	Automatic supervised	Python, PyTorch	2D	U-Net with Bottleneck Attention Modules	WMH present	In-house datasets from 4 sites	239	Multiple	Siemens Magnetom Vida 3T, Philips Achieva 3T, Philips Ingenia CX 3T, Philips Ingenia Elition X 3T, Philips Ingenia 3T, GE Signa Architect 3T	239	no		MICCAI WMH Segmentation training and test datasets	Multiple	3T Philips Ingenuity and 1.5T GE Signa HDxt 3T, Philips Achieva 3T, Siemens TrioTim 3T, GE Signa HDxt 3T	170						Manual	0.72 ± 0.12	0.48 ± 0.14				9.28 ± 8.07		0.83 ± 0.14	0.59 ± 0.11		LogAVD: 0.12 ± 0.10			88.6% (excellent)	88.6% (excellent)
Dilated Saliency U-Net for White Matter Hyperintensities Segmentation Using Irregularity Age Map	2019	Frontiers in Aging Neuroscience	Maria Del Carmen	Valdés Hernández	University of Edinburgh	M.Valdes-Hernan@ed.ac.uk	Dilated Saliency U-Net	White matter hyperintensities	FLAIR	Unknown	yes	no	Automatic supervised	For IAM: Nvidia’s CUDA Toolkit, Anaconda Navigator, Ubuntu 16.014, python3 with pip3 and miniconda	2D	Saliency U-Net + LOTS-IM irregularity map			20 x 3	Multiple	GE Discovery MR750W 3T, Philips Ingenia 3T	10 x 3	yes					10 x 3						Semi-automatic segmentation	0.5588	0.4747						0.6374			Training time: 1 h 4 m 18 s			78.2% (good)	78.2% (good)
White matter hyperintensity and stroke lesion segmentation and differentiation using convolutional neural networks	2018	NeuroImage: Clinical	Guerrero	Ricardo	Imperial College London	reg09@imperial.ac.uk	uResNet	White matter hyperintensities	FLAIR, T1	Unknown	yes	no	Automatic supervised	FSL for pre-processing	2D	CNN		Patients who presented themselves to a hospital stroke service with their first clinically evident non-disabling lacunar or mild cortical ischemic stroke	167	Single	GE Signa Horizon HDx 1.5 T	1/2 fold	yes					1/2 fold						Semi-automatic segmentation with human correction	WMH: 69.5(16.1) Stroke: 40.0(25.2)										WMH R2: 0.951 Stroke R2: 0.791 WMH trend: 0.89x+0.07 Stroke trend: 0.58x+0.01			78.8% (good)	78.8% (good)
Detection of Cerebral Microbleeds in MR Images Using a Single-Stage Triplanar Ensemble Detection Network (TPE-Det)	2022	Journal of Magnetic Resonance Imaging	Kim	Dong-Hyun	Yonsei University	donghyunkim@yonsei.ac.kr	TPE-Det	Cerebral microbleeds	SWI	Available online	yes	no	Automatic supervised	PyTorch	3D	U-Net based on EfficientDet (2D CNN)		85 patients with 274 CMBs for training, 6 patients with 17 CMBs for validation, and 25 patients with 76 CMBs for testing	116	Multiple	3.0 T Verio and Skyra Siemens	85	yes					17					25	Manual		0.9605			0.88 (CMBs present) 1.08 (CMBs absent)			0.7676						84.6% (excellent)	87.8% (excellent)
																							no							58 subjects with 148 microbleeds and 21 subjects absent from CMBs were collected (76.13 ± 7.89 years, 47 women, 32 women)	Single	3.0 T Biograph mMR Siemens	79	Manual		0.8503			0.55 (CMBs present) 0.67 (CMBs absent)			0.7967
Automatic quantification of white matter hyperintensities on T2-weighted fluid attenuated inversion recovery magnetic resonance imaging	2022	Magnetic Resonance Imaging	Brickman	Adam	Columbia University	amb2139@columbia.edu		White matter hyperintensities	T1, FLAIR	Unknown	yes	no	Automatic unsupervised	FSL, ANTs, MATLAB for pre-processing	2D	Half Gaussian mixture model (HGMM)							n/a	Range of WMH severity	Washington Heights Inwood Columbia Aging Project (WHICAP)	Single	3 T Philips Achieva	24						Manual	0.87	0.89	0.99											64.1% (good)	66.6% (good)
Automated detection of cerebral microbleeds on T2*-weighted MRI	2021	Scientific Reports	Brickman	Adam	Columbia University	amb2139@columbia.edu	MAGIC	Cerebral microbleeds	SWI or T2*, T1 to create CSF mask	Unknown	yes	no	Automatic unsupervised	FSL, SPM for pre-processing	2D	Canny edge detection and circular Hough transform							n/a		Washington Heights-Inwood Columbia Aging Project (WHICAP) - 44 randomly selected from individuals rated visually as having at least one microbleed; 34 randomly selected from individuals rated visually as not having any microbleeds	Single	3T Philips Intera	78						Manual		93% SWI only, 92% GRE only, 95% combined			9.7 FP/scan SWI 17.1 FP/scan GRE			0.11 SWI, 0.07 GRE				3.48 ± 1.81 min / 10 scans		67.3% (good)	67.3% (good)
BIANCA (Brain Intensity AbNormality Classification Algorithm): A new tool for automated segmentation of white matter hyperintensities.	2016	NeuroImage	Griffanti	Ludovica	University of Oxford	ludovica.griffanti@ndcn.ox.ac.uk	BIANCA	White matter hyperintensities	FLAIR, T1 tested, multimodal	Freely available in FSL	yes	no	Automatic supervised	FSL	2D or 3D	k-NN		Oxford Project to Investigate Memory and Ageing (OPTIMA) and from the Memory Assessment Clinic at the John Radcliffe Hospital in Oxford (25 with AD, 24 with MCI, 11 with SCD, 25 HCs)	85 (21 segmented)	Single	3 T Siemens Trio	21 - leave one out approach	yes					21 - leave one out approach						Manual	0.75										FPR: 0.22 FNR: 0.26 FPR clusters: 0.67 FNR clusters: 0.03	120-180 s/subject		92.1% (excellent)	94.7% (excellent)
																		Oxford Vascular Study (OXVASC) - those who had recently experienced a minor non-disabling stroke or transient ischemic attack (TIA)	474 (109 segmented)	Single	3 T Siemens Verio	109 - leave one out approach	yes					109 - leave one out approach						Manual	0.52										FPR: 0.46 FNR: 0.45 FPR clusters: 0.76 FNR clusters: 0.30	110 s/subject
Automated cerebral microbleed detection using selective 3D gradient co-occurance matrix and convolutional neural network	2022	Biomedical Signal Processing and Control	F. Stanley	Berakhah	Arunachala College of Engineering for Women	berakhahs@gmail.com	S3DGCM	Cerebral microbleeds	SWI	Unknown	no	yes	Automatic supervised and rule based	Not specified	3D	CNN with LSTM for classification, features extracted using Scharr gradient operator and 3D GLCM		SWI-CMB Dataset	320	Single	3T Philips Medical System	230 - 10 fold cross validation	yes					90 - 10 fold cross validation						Manual		0.9876	0.9721		3.46				0.9876	0.9824		15 s		77.2% (good)	77.2% (good)
																		SWI-CMB Dataset	179	Multiple	3T Siemens Verio and Skyra	107 - 10 fold cross validation	yes					72 - 10 fold cross validation						Manual		0.9807	0.9736		2.59				0.9831	0.9783
Evaluation of a deep learning approach for the segmentation of brain tissues and white matter hyperintensities of presumed vascular origin in MRI	2017	NeuroImage: Clinical	Moeskops	Pim	University Medical Center Utrecht and Utrecht University	p.moeskops@tue.nl		White matter hyperintensities	T1, FLAIR, T1-IR	Unknown	yes	no	Automatic supervised	SPM12 for preprocessing	3D	CNN		MRBrainS13 dataset (20 patients (age, mean ± standard deviation: 71 ± 4 years; 10 male, 10 female) selected from UDES2 cohort)	20	Single	Philips Achieva 3T	20	no		Relatively healthy older subjects (n = 96) from Utrecht Diabetic Encephalopathy Study part 2	Single	Philips Achieva 3T	96						Manual	0.47 ± 0.15	0.82									Detection error rate: 0.16 outline error rate: 0.83			80.4% (excellent)	80.4% (excellent)
3D Multi-Scale Residual Network Toward Lacunar Infarcts Identification From MR Images With Minimal User Intervention	2021	IEEE	Kim	Dong-Hyun	Yonsei University	donghyunkim@yonsei.ac.kr	3D ResNet	Lacunes	FLAIR, T1-MPRAGE	Available online	yes	no	Automatic supervised	FSL for preprocessing, Python with Keras and Tensorflow for implementation	3D	3D ResNet		Collected at Gachon University College of Medicine, Gil Medical Center, Republic of Korea (includes 696 lacunes from 288 subjects)	288	Multiple	3T Siemens Verio and Skyra	5 fold cross validation	yes					5 fold cross validation						Manual		0.9641	0.9092		1.32			0.914	0.9384	0.9367				66% (good)	63.6% (good)
Cerebral microbleed detection using Susceptibility Weighted Imaging and deep learning.	2019	NeuroImage	Liu	Saifeng	The MRI Institute for Biomedical Research	liusaifeng@gmail.com		Cerebral microbleeds	SWI	Unknown	yes	no	Automatic supervised and rule based	ANTs, FSL, Matlab for preprocessing Keras v2.1.3, with Tensorflow v1.8.0 for training model	3D	CNN, 3D-FRST for candidate detection		220 datasets including 100 hemodialysis cases, 97 TBI cases, 13 stroke cases, and 10 healthy controls	220	Multiple	1.5T Essenza, 3T Verio or 3T Trio Siemens	154	yes					25					41	Manual		0.958			1.6 per case			0.709						80.4 (excellent)	80.4 (excellent)
SegAE: Unsupervised white matter lesion segmentation from brain MRIs using a CNN autoencoder	2019	NeuroImage: Clinical	Ellingsen	Lotta M.	University of Iceland	lotta@hi.is	SegAE	White matter hyperintensities	T1, FLAIR, T2	Unknown	yes	no	Automatic unsupervised and supervised	MONSTR for preprocessing	3D	CNN		AGES-Reykjavik Study cohort	60	Single	1.5-T GE Signa Twinspeed EXCITE	30	yes					5					25	Manual	0.77 ( ± 0.11)	0.64 ( ± 0.19)				10.97 ( ± 11.45)	33.31 ( ± 36.30)		0.47 ( ± 0.09)					88.2% (excellent)	88.2% (excellent)
																		MICCAI WMH segmentation challenge database	60	Multiple	Philips Achieva 3T, Siemens TrioTim 3T, GE Signa HDxt 3T	60	no							MICCAI WMH Segmentation test dataset	Multiple	3T Philips Ingenuity and 1.5T GE Signa HDxt 3T, Philips Achieva 3T, Siemens TrioTim 3T, GE Signa HDxt 3T	110	Manual	0.62	0.33				24.49	44.19		0.36
Deep convolutional neural network for accurate segmentation and quantification of white matter hyperintensities	2019	Neurocomputing	Wang	Jianxin	Central South University	jxwang@mail.csu.edu.cn	M2DCNN	White matter hyperintensities	T1, FLAIR	Unknown	yes	no	Automatic supervised	Not specified	2D	CNN with 2 U-shaped subnets		MICCAI WMH segmentation challenge database	60	Multiple	Philips Achieva 3T, Siemens TrioTim 3T, GE Signa HDxt 3T	52	no					8	Contain both WMH and stroke lesions	Ischemic Stroke Lesion segmentation challenge database		3T Phillips systems	15	Manual	82.91	100						91.3	92.38	93.49	HD: 2.25			79.7% (good)	79.7% (good)
Diagnosis of cerebral microbleed via VGG and extreme learning machine trained by Gaussian map bat algorithm	2020	Journal of Ambient Intelligence and Humanized Computing	Wang	Shui-Hua	University of Leicester	shuihuawang@ieee.org	VGG-ELM-GBA	Cerebral microbleeds	SWI	Unknown	yes	no	Automatic supervised	MATLAB with neural network toolbox	3D	VGG for detection, ELM-GBA for classification		10 CADASIL, 10 HC	20	Not specified	Not specified	0.7	yes					0.3						Manual		0.9308	0.8712							0.9005				59.3% (moderate)	59.3% (moderate)
Automated detection of cerebral microbleeds in MR images: A two-stage deep learning approach	2020	Neuroimage: Clinical	Kim	Dong-Hyun	Yonsei University	donghyunkim@yonsei.ac.kr		Cerebral microbleeds	SWI, QSM	Available online	yes	no	Automatic supervised	FSL-BET for pre-processing Darknet for YOLO, Python with Keras and Tensorflow for 3D-CNN	3D	2D-YOLO, 3D-CNN		Set of MR brain volumes at Gachon University Gil Medical Center	179	Multiple	3.0 T Verio and Skyra Siemens MRI scanners	5 fold cross validation	yes					5 fold cross validation						Manual		HR: 94.32% LR: 91.80%			HR: 1.42 LR: 1.89			HR: 61.94% LR: 67.21%	HR: 74.77% LR: 77.60%					68.75% (good)	69.6% (good)
Higher-resolution quantification of white matter hypointensities by large-scale transfer learning from 2D images on the JPSC-AD cohort	2022	Human Brain Mapping	Thyreau	Benjamin	Tohoku University	benjamin.thyreau@gmail.com	ConvNet	White matter hyperintensities	T1, FLAIR	Available online	yes	no	Automatic supervised	ANTs, NiftyReg for co-registration, FreeSurfer and LST for image processing, Python 3, NiBabel, and the SciPy stack for scripts, PyTorch for implementation	Trained on 2D, implementation in 3D	3D cross-domain U-Net		Japan Prospective Studies Collaboration for Aging and Dementia (JPSC-AD)	7699	Multiple	1.5 T MRI (four Philips, one Hitachi, and one General-Electric) and 3 T MRI (one GE and one Siemens)	4096	yes					3598						LST with manual correction (subset 55 images)	0.55													80.4% (excellent)	80.4% (excellent)
Deep multi-scale location-aware 3D convolutional neural networks for automated detection of lacunes of presumed vascular origin	2017	NeuroImage: Clinical	Ghafoorian	Mohsen	Radboud University	mohsen.ghafoorian@radboudumc.nl		Lacunes	T1-MPRAGE, FLAIR	Unknown	yes	no	Automatic supervised	FSL-FLIRT, FSL-BET, FST-FAST for pre-processing	3D	CNN		the Radboud University Nijmegen Diffusion tensor and Magnetic resonance imaging Cohort (RUNDMC)	654	Single	1.5T Siemens Magnetom	868	yes					96					111	Manual		0.974			0.13 FP/slice									70.7% (good)	77% (good)
																		the Follow-Up of transient ischemic attack and stroke patients and Unelucidated Risk factor Evaluation study (FUTURE)	421
Ensemble-classifiers-assisted detection of cerebral microbleeds in brain MRI	2018	Computers & Electrical Engineering	Mehmood	Irfan	Sejong University	irfanmehmood@ieee.org		Cerebral microbleeds	SWI	Unknown	yes	no	Automatic supervised and rule based	BrainSuite Tool for skull-stripping, MATLAB for classification	2D	Statistical thresholding and hole filling for detection, SVM, QDA and ensemble classifiers compared		SWI-CMB database from DOI: 10.1109/TMI.2016.2528129	20	Single	3T Philips	14	yes					6						Manual		0.937			56 FP/patient									70% (good)	70% (good)
Knowledge-guided 2.5D CNN for cerebral microbleeds detection	2023	Biomedical Signal Processing and Control	Zhang	Rong	Ningbo University	zhangrong@nbu.edu.cn	KBPNet	Cerebral microbleeds	SWI	Unknown	yes	no	Automatic supervised	FSL-BET for preprocessing, PyTorch	2.5D	2.5D CNN		SWI-CMB database from DOI: 10.1109/TMI.2016.2528129	320	Single	3T Philips	0.7	yes					0.3						Manual		0.9824			1.72			0.941						68.3% (good)	68.3% (good)
Deep learning based on susceptibility-weighted MR sequence for detecting cerebral microbleeds and classifying cerebral small vessel disease	2023	BioMedical Engineering OnLine	Qin	Bing	Sun Yat-Sen University	qinb5@mail.sysu.edu.cn		Cerebral microbleeds	SWS	Unknown	yes	no	Automatic supervised	Python, version 3.8.3, Pytorch, version 1.13.0, and torchvision version 0.14.0 for implementation	2D	Mask R-CNN for detection		Patients from SYSUTH (a hospital in Guangzhou city) and MMPH (a hospital in Maoming city): 203 aSVD patients, 99 CAA patients, and 34 CADASIL patients	336	Multiple	6 different scanners	336	no		Patients from STUMFH (a hospital in Shantou city): 14 aSVD patients, 7 CAA patients, and 7 CADASIL patients	Single	Different from development set	28						Manual	0.627 ± 0.296	0.706 ± 0.365												83.7% (excellent)	86.8% (excellent)
Naïve Bayes classifier assisted automated detection of cerebral microbleeds in susceptibility-weighted imaging brain images	2023	Biochemistry and Cell Biology	Ali	Jehad	Ajou University	jehadali@ajou.ac.kr		Cerebral microbleeds	SWI	Unknown	yes	no	Automatic supervised and rule based	BrainSuite Tool for skull-stripping	2D	Thresholding followed by random forest, Naïve Bayes classifiers		SWI-CMB database from DOI: 10.1109/TMI.2016.2528129	20	Single	3T Philips	14	yes					6						Manual		NB: 90.5 RF: 87.5			NB: 57.5 FP/subject RF: 44 FP/subject					NB: 97.25% RF: 97.8%				69.3% (good)	69.3% (good)
Automated segmentation and quantification of white matter hyperintensities in acute ischemic stroke patients with cerebral infarction	2014	PLoS One	Chen	Yu-Wei	National Central University	yuwchen@gmail.com		White matter hyperintensities	T1, DWI, FLAIR	Unknown	yes	yes	Automatic unsupervised and rule based	SPM8, FSL-BET for preprocessing, MATLAB for implementation	2D	Histographic characterization		Thirty patients with acute ischemic stroke admitted to Landseed Hospital	30	Single	Signa HDxt 1.5T		yes					20					10	Semi automated with manual editing	(80.844±9.167)%	(79.634±15.891)%	(99.993±0.012)%											69.7% (good)	69.7% (good)
Improved Automatic Segmentation of White Matter Hyperintensities in MRI Based on Multilevel Lesion Features	2017	Neuroinformatics	Rincón	M.	UNED	mrincon@dia.uned.es	AMOS-2D	White matter hyperintensities	T1, FLAIR	Unknown	yes	no	Automatic supervised and rule based	BRAINSFit module of 3D–Slicer, SPM8, FreeSurfer for pre-processing	2D	Hierarchical multi-threshold, SVM		13 subjects were included from a brain infarct study and 15 subjects from an ongoing mild cognitive impairment study	28	Single	Siemens Espree 1.5T	leave one out approach	yes					leave one out approach						Manual	volume: 0.743 number: 0.637									0.8893	USR: 27% OSR: 9%			76.4% (good)	76.4% (good)
Novel Approaches to Detection of Cerebral Microbleeds: Single Deep Learning Model to Achieve a Balanced Performance	2021	Journal of Stroke and Cerebrovascular Diseases	Myung	Min Jae	Kyung Hee University College of Medicine	bandilee@khu.ac.kr		Cerebral microbleeds	T2*	Unknown	yes	no	Automatic supervised	FSL-BET for preprocessing, SPM12 for postprocessing	3D	YOLO V2 with CSF filtering		"anonymized patients" - no information on patient population	186	Single	3T Philips Achieva TX	140	yes					46						Manual		0.669			2.15			0.7975	0.7276					62.9% (good)	61.7% (good)
A Comprehensive Analysis of Deep Neural-Based Cerebral Microbleeds Detection System	2021	Electronics	Grochowski	Michał	Institute of Maritimr and Tropical Medicine	michal.grochowski@pg.edu.pl		Cerebral microbleeds	SWI	Unknown	yes	no	Automatic supervised	Pytorch	2D	Fast R-CNN with ResNet50		Cerebral microbleeds dataset collected and prepared by Medical Imaging LABoratory (MILAB) at Yonsei University and Gachon University Gil Medical Center (Al-masni et al https://www.sciencedirect.com/science/article/pii/S2213158220303016?via%3Dihub) 72 High in-plane resolution (HR_data): 0.5 × 0.5 mm2; 107 Low in-plane resolution (LR_data): 0.8 × 0.8 mm2.	179	Multiple	3.0 T Verio and Skyra Siemens	179	no		Cerebral microbleed dataset from Dou, et al (https://ieeexplore.ieee.org/document/7403984) consisting of 320 subjects with 20 publicly available			20						Manual		0.9262			0.24			0.8974	0.9084					86.0% (excellent)	86.0% (excellent)
A cerebral microbleed diagnosis method via FeatureNet and ensembled randomized neural networks	2021	Applied Soft Computing	Zhang	Yu-Dong	University of Leicester	yudongzhang@ieee.org	FeatureNet-EN	Cerebral microbleeds	SWI	Unknown	yes	no	Automatic supervised	MATLAB	2D	15-layer FeatureNet with Ensemble learning (ensemble of SNN, RVFL and ELM)		10 CADASIL and 10 healthy from Nanjing medical university (generated 13,031 samples)	20	Single	Siemens Verio 3T	5 fold cross validation	yes					5 fold cross validation						Manual		0.9827	0.9893					0.9889	0.9858	0.986	AUC = 98.88%			64.1% (good)	64.1% (good)
Voxel-Wise Logistic Regression and Leave-One-Source-Out Cross Validation for white matter hyperintensity segmentation	2018	Magnetic Resonance Imaging	Knight	Jesse	University of Guelph	jknigh04@uoguelph.ca	VLR	White matter hyperintensities	FLAIR	Unknown	yes	no	Automatic supervised	SPM12 for preprocessing	3D	Discriminative model (voxelwise logistic regression)		MS 2016 and MS 2015 ISBI challenge datasets MICCAI WMH challenge dataset	96	Multiple	3T Philips Ingenia, 1.5T Siemens Aera, 3T Siemens Verio, 3T Philips	96 - leave one source out cross validation	yes					96 - leave one source out cross validation						Manual	0.69	0.71						0.75						93.4% (excellent)	93.4% (excellent)
																		MICCAI WMH segmentation challenge database	60	Multiple	Philips Achieva 3T, Siemens TrioTim 3T, GE Signa HDxt 3T	60	no		MICCAI WMH Segmentation test dataset	Multiple	3T Philips Ingenuity and 1.5T GE Signa HDxt 3T, Philips Achieva 3T, Siemens TrioTim 3T, GE Signa HDxt 3T	110						Manual	0.7	0.25				17.03	39.99		0.35
Automated detection of white matter hyperintensities of all sizes in cerebral small vessel disease	2016	Medical Physics	Ghafoorian	Mohsen	Radboud University	mohsen.ghafoorian@radboudumc.nl		White matter hyperintensities	T1, FLAIR	Unknown	yes	no	Automatic supervised	FSL for preprocessing	2D	Random forest with Adaboost	Age 50-85, CSVD on neuroimaging	Radboud University Nijmegen Diffusion tensor and Magnetic resonance imaging Cohort (RUN DMC)	362	Single	1.5T Siemens Magnetom Sonata	312	yes					50						Manual		0.8			27-47 FP/volume									74.1% (good)	79.5% (good)
Automatic white matter lesion segmentation using contrast enhanced FLAIR intensity and Markov Random Field	2015	Computerized Medical Imaging and Graphics	Roy	Pallab Kanti	The University of Melbourne	royp@student.unimelb.edu.au		White matter hyperintensities	T1, FLAIR	Unknown	yes	no	Automatic supervised	SPM8, FSL for pre-processing	3D	Random Forest classifier, Markov random Field for removing false positives		ENVISion study - selected from a larger cohort of elderly subjects with hypertension	24	Single	1.5 T GE	18 - 4 fold CV	yes					6 - 4 fold CV						Manual	Severe: 0.76 Mod: 0.73 Mild: 0.61	Severe: 73% Mod: 74% Mild: 71%			Severe: 0.8 Mod: 1.09 Mild: 0.77 FP/slice									68.8% (good)	70.6% (good)
An end-to-end approach to segmentation in medical images with CNN and posterior-CRF	2022	Medical Image Analysis	Chen	Shuai	Erasmus MC	s.chen.2@erasmusmc.nl	Posterior-CRF	White matter hyperintensities	T1, FLAIR	Unknown	yes	no	Automatic supervised	Tensorflow	3D	3D CNN, 3D CRF		MICCAI WMH segmentation challenge database	60	Multiple	Philips Achieva 3T, Siemens TrioTim 3T, GE Signa HDxt 3T	36	yes					12					12	Manual	0.7887(0.09)	0.6670(0.14)				4.2972(3.87)	14.8427(12.66) %		0.6952(0.10)					77.3% (good)	76.1% (good)
A deep learning algorithm for white matter hyperintensity lesion detection and segmentation	2022	Neuroradiology	Liu	Yaou	Capital Medical University	liuyaou@bjtth.org	DeepWML	White matter hyperintensities	FLAIR	By request	yes	no	Automatic supervised	Python PyTorch 1.4	2D	2-D UNet		Data from three disease types (MS, NMOSD and CSVD) that included WM lesions were collected from 9 centres -135 MS patients, 74 NMOSD patients, 298 CSVD patients	298	Multiple	3.0 T or 1.5 T scanners (Philips Achieva, GE Discovery MR750/Signa HDxt/Optima MR360)	0.6	yes					0.2					0.2	Manual	0.78	0.85						0.79						68.8% (good)	73.2% (good)
Autoidentification of perivascular spaces in white matter using clinical field strength T1 and FLAIR MR imaging	2019	NeuroImage	Schwartz	Daniel L.	Oregon Health and Science University	schwartd@ohsu.edu		Perivascular spaces	T1, FLAIR	Unknown	yes	no	Rule based	Slicer3, MRIConvert, Freesurfer, AFNI, MATLAB for preprocessing	2D	T1 voxel intensity inhomogeneity assessment / morphological constraint algorithm							n/a		ongoing prospective research study - older dementia-free adults living independently	Single	3T Siemens Trio	14						Manual				0.775	subject-wise false alarm frequency: 25% (16%, [6-56%]) (st. dev., [range])						Segmented PVS compare against manually segmnented PVS using metrics like correlation b/w number of counts (r = 0.72, p < 0.0001)			65.2% (good)	65.8% (good)
																							n/a		ADNI2	Multiple	Not specified	30						Manual				0.875	subject-wise false alarm frequency: 15% (13%, [0-61%])						Segmented PVS compare against manually segmnented PVS using metrics like correlation b/w number of counts etc.
Eigenspace template matching for detection of lacunar infarcts on MR images	2014	Journal of Digital Imaging	Uchiyama	Yoshikazu	Kumamoto University	y_uchi@kumamoto-u.ac.jp		Lacunes	T1, T2	Unknown	Not specified	Not specified	Rule based, automatic supervised	Not specified	2D	Top hat transformation and multiple-phase binarization / SVM	Suspicious abnormal cases with lacunar infarcts	1,143 images from 132 patients (mean age, 63.4 years; age range, 28–83 years)	132	Single	1.5T GE Signa Excite Twin Speed	two-fold cross validation	yes					two-fold cross validation						Manual		0.968			0.47 / slice									70.5% (good)	70.5% (good)
Learning joint segmentation of tissues and brain lesions from task-specific hetero-modal domain-shifted datasets	2021	Medical Image Analysis	Dorent	Reuben	King's College London	reuben.dorent@kcl.ac.uk	jSTABL	White matter hyperintensities	T1, FLAIR	Available online	yes	no	Automatic supervised	ROBEX(skull stripping) for preprocessing, PyTorth using TorchIO for implementation	3D	3D U-Net and HeMIS		MICCAI WMH segmentation challenge database	60	Multiple	Philips Achieva 3T, Siemens TrioTim 3T, GE Signa HDxt 3T	3 fold cross validation - 70% training	yes					3 fold cross validation - 10% validation					3 fold cross validation - 20% testing	Manual	77.6 (9.2)					4.2 (3.6)								79.6% (good)	79.6% (good)
																		MRBrainS18	7	Single	Philips Achieva 3T													Manual	59.4					7.2
MR Imaging-based Multimodal Autoidentification of Perivascular Spaces (mMAPS): Automated Morphologic Segmentation of Enlarged Perivascular Spaces at Clinical Field Strength	2017	Radiology	Boespflug	Erin L.	Oregon Health and Science University	boespfle@ohsu.edu	mMAPS	Perivascular spaces	T1, FLAIR, T2/PD	Unknown	yes	no	Rule based	MRIConvert, Freesurfer, slicer3, 3dAllineate, AFNI for preprocessing, run in MATLAB	2D	Multi-sequence intensity modeling / morphological constraint algorithm	Older adults without dementia						yes		Acquired as part of ongoing research at the National Institute on Aging	Single	3T Siemens TIM Trio	14					14	Manual											Segmented PVS compare against manually segmnented PVS using metrics like correlation b/w number of counts etc.	1 h per participant		60.9% (good)	60.9% (good)
An Efficient False-Positive Reduction System for Cerebral Microbleeds Detection	2020	Computers, Materials & Continua	Maqsood	Muazzam	COMSATS University	muazzam.maqsood@cuiatk.edu.pk		Cerebral microbleeds	SWI	Unknown	yes	no	Rule based, Automatic supervised	BrainSuite Tool (for skull stripping)	2D	K-mean clustering and GLCM / CNN		Training: 104 CMBs data samples from 14 individuals	20	Single	3T Philips-medical scheme	14			63 CMBs samples from 6 individuals			6						Manual		0.999	0.98		1.5			0.969		0.989				69.4% (good)	73.4% (good)
Automatic segmentation of white matter hyperintensities in routine clinical brain MRI by 2D VB-Net: A large-scale study	2022	Front. Aging Neurosci.	Luo	Xiang	Huazhong University of Science and Technology	flydottjh@163.com	2D VB-Net	White matter hyperintensities	T1, T2, FLAIR	Available online	yes	no	Automatic supervised	N4 algorithm, ANTs, FSL-BET for preprocessing PyTorch for implementation	2D	V-Net	Age > 18, no intracranial lesions	Multi-scanner set: subjects with WMH of any degree recruited from the outpatient and inpatient departments of Tongji Hospital, Wuhan, China	849	Multiple	GE Signa HDxt 3.0 T, GE Discovery MR750 3.0 T, UIH uMR 780 3.0 T, GE Signa Excite 1.5 T, GE Signa HDxt 1.5 T, GE Signa Creator 1.5 T, and GE Brivo MR355 1.5 T	5 fold cross validation	yes					5 fold cross validation						Manual correction	0.792	0.783				8.927	23.158	0.798	0.702					87.8% (excellent)	88.2% (excellent)
																		Independent dataset 1	102	Single	3T													Manual correction	0.775	0.822				8.057	21.297	0.764	0.724
																		Independent dataset 2	74	Single	1.5T													Manual correction	0.789	0.794				9.777	22.163	0.792	0.706
																		2017 MICCAI WMH Segmentation Challenge	60	Multiple	Philips Achieva 3T, Siemens TrioTim 3T, GE Signa HDxt 3T													Manual	0.789	0.792				4.946	18.106	0.805	0.764
																		Silver standard dataset	20	Multiple	1.5 and 3T													Manual correction	0.782	0.853				10.266	44.635	0.728	0.642
Skip Connection U-Net for White Matter Hyperintensities Segmentation From MRI	2017	IEEE access	Wang	Kai	Sun Yat-sen University	wangkai23@mail.sysu.edu.cn	SC U-net	White matter hyperintensities	T1, FLAIR	Unknown	yes	no	Automatic supervised	FSL-BET for preprocessing, Python with Keras with Tensorflow backend	2D	U-Net with novel skip connections		MICCAI WMH segmentation challenge database	60	Multiple	Philips Achieva 3T, Siemens TrioTim 3T, GE Signa HDxt 3T	40	yes					20						Manual	0.7836	81.49				7.36	28.23		0.7086					84.3% (excellent)	84.3% (excellent)
An improved algorithm of white matter hyperintensity detection in elderly adults	2020	NeuroImage: Clinical	Ding	T	University of Pittsburgh	dlt30@pitt.edu	OASIS-AD	White matter hyperintensities	T1, FLAIR	Unknown	yes	no	Automatic supervised	FSLR for preprocessing	3D	Logistic regression with NNR and Gaussian filter refinement		20 cognitively normal individuals randomly selected from Normal Aging study described in Karim et al. (2019); Nadkarni et al. (2019)	20	Multiple	3T Siemens Trio TIM, 3.0 T GE	15	yes					5						Manual	0.78	0.7						0.85			FPR: 0.009			75.2% (good)	76% (good)
Validation of a Regression Technique for Segmentation of White Matter Hyperintensities in Alzheimer's Disease	2017	IEEE Transactions on Medical Imaging	Collins	D.Louis	McGill University	louis.collins@mcgill.ca		White matter hyperintensities	T1, double-echo PD/T2, FLAIR	Unknown	yes	no	Automatic supervised	Standardized pipeline for preprocessing	2D	Linear regression classifier		Davis Alzheimer’s Disease Center (ADC) - 70-90 years old with either normal cognition, mild cognitive impairment (MCI), or AD	80	Multiple	1.5T GE Medical Systems Signa, 1.5T Philips Eclipse	10 fold CV	yes					10 fold CV						Semi automated with manual editing	0.62	0.63		0.69							FPR: 0.0002 ICC: 0.96			88.2% (excellent)	88.2% (excellent)
									T1, T2*, FLAIR									PREVENT-AD - cognitively normal subjects with a parental history of AD dementia aged 55-75 years	40	Single	3T Siemens Magnetom TrioTim	10 fold CV	yes					10 fold CV						Manual	0.51	0.52		0.59							FPR: 0.0002 ICC: 0.78
									T1, FLAIR									Davis Alzheimer’s Disease Center (ADC) - 70-90 years old with either normal cognition, mild cognitive impairment (MCI), or AD	80	Multiple	1.5T GE Medical Systems Signa, 1.5T Philips Eclipse	80 - 10 fold CV	no		ADNI2/GO - selected for different loads of WMHs	Multiple	GE Medical Systems Signa HDxt, and DISCOVERY MR750	10 fold CV						Manual	0.64	0.71		0.6							FPR: 0.0014 ICC: 0.93
MRI white matter lesion segmentation using an ensemble of neural networks and overcomplete patch-based voting	2018	Computerized Medical Imaging and Graphics	Manjón	Jose V.	Universitat Politècnica de València	jmanjon@fis.upv.es	HIST (Hyperintense segmentation tool)	White matter hyperintensities	T1, FLAIR	Unknown	yes	no	Automatic supervised	The Spatially Adaptive 3D Non-local Means Filter, ANTs, SPM12 for preprocessing	3D	Boosting based ensemble learning		Australian Imaging Biomarkers and Lifestyle (AIBL) dataset (Ellis et al., 2009) - wide range of white matter lesion severity, aged 38.6–92.1	128	Single	3T Siemens Magnetom TrioTim	68	yes					60		MICCAI 2008 MS lesion segmentation challenge	Multiple		20	Manual	0.7923 ± 0.1095	0.87	0.999								Mean volume difference: 0.1585 ± 0.1577 r: 0.9938			73.8% (good)	74.6% (good)
Attention convolutional neural network for accurate segmentation and quantification of lesions in ischemic stroke disease	2020	Medical Image Analysis	Wang	Jianxin	Central South University	jxwang@mail.csu.edu.cn	DRANet	Ischemic stroke lesions, White matter hyperintensities	FLAIR, DWI	Unknown	Not specified	Not specified	Automatic supervised	Not specified	2D	U-Net with attention mechanism		Sub-acute ischemic stroke lesion segmentation (SISS) challenge (subtask of ISLES challenge 2015)	26 cases (742 images)	Multiple	1.5T (Siemens Mag- netom Avanto) or 3T MRI system (Siemens Magnetom Trio)	518 images	yes					224 images						Semi-automatic with manual editing	0.7283	0.944				HD: 2.63				0.9404				68.3% (good)	68.3% (good)
Automated detection of cerebral microbleeds on MR images using knowledge distillation framework	2023	Front. Neuroinform.	Griffanti	Ludovica	University of Oxford	ludovica.griffanti@psych.ox.ac.uk	MicrobleedNet	Cerebral microbleeds	SWI	Available online	yes	no	Automatic supervised	FSL, Blood vessel removal: Sundaresan et al. (2022)	3D	3D encoder-decoder (FRST) for detection, student-teacher framework for classification		UK Biobank (preselected 78 CMB candidate subjects using the method proposed in Sundaresan et al. (2022))	78	Single	3T Siemens Magnetom Skyra	44	yes					10					24	Manual	0.83				0.5			0.74						85.4% (excellent)	89% (excellent)
									T2*									The Oxford Vascular Study (OXVASC) dataset - recently experienced a minor non-disabling stroke or transient ischemic attack	74	Single	3T Siemens Verio	5 fold cross validation	yes										5 fold cross validation	Manual	0.9				0.9			0.84
									SWI									UK Biobank (preselected 78 CMB candidate subjects using the method proposed in Sundaresan et al. (2022))	78	Single	3T Siemens Magnetom Skyra	78	no							The tranexamic acid for intraCerebral hemorrhage 2 (TICH2) trial MRI sub-study dataset (115) - subjects with spontaneous intracerebral hemorrhage	Single	3.0T Philips Medical System	135	Manual	0.82				3.1			0.62
									SWI									UK Biobank (preselected 78 CMB candidate subjects using the method proposed in Sundaresan et al. (2022))	78	Single	3T Siemens Magnetom Skyra	78	no							The stroke dataset from Hong Kong (SHK) - 126 with stroke, 194 normal aging (20 available)	Not clear	Not clear	20	Manual	0.87				0.5			0.89
									SWI for training, T2* for testing									UK Biobank (preselected 78 CMB candidate subjects using the method proposed in Sundaresan et al. (2022))	78	Single	3T Siemens Magnetom Skyra	78	no							The Oxford Vascular Study (OXVASC) dataset - recently experienced a minor non-disabling stroke or transient ischemic attack	Single	3T Siemens Verio	74	Manual	0.81				2			0.71
Weakly supervised object detection with 2D and 3D regression neural networks	2020	Medical Image Analysis	Dubost	Florian	University Medical Center Rotterdam	f.dubost@erasmusmc.nl	GP-Unet	Perivascular spaces	T2	Unknown	yes	no	Automatic supervised	Python in Keras with TensorFlow as backend	3D	CNN -Global pooling U-Net		2D CNNs for the MNIST dataset and on 3D CNNs for the brain dataset - data shown for brain dataset	2202	Single	GE-Healthcare 1.5T	1000	yes					202					1000	Manual		62.1 +/- 8.7			2.33 +/- 1.71 FP/scan						avg training time = 1 day avg FAUC: 72.0 +/- 13.3 false negatives per scan: 2.44 +/- 2.01			79.6% (good)	79.6% (good)
Cerebral Microbleed Automatic Detection System Based on the "Deep Learning"	2022	Frontiers in Medicine	Shan	Wei	Capital Medical University	weishanns@gmail.com		Cerebral microbleeds	SWI	Unknown	yes	no	Automatic supervised	Not specified	3 x 2D slices	3D U-Net	diagnosed with cerebral small vessel disease (CSVD) with clear cerebral microbleeds (CMBs) on MRI-SWI	Patients at Beijing Tiantan Hospital	1615	Multiple	1.5T or 3T scanners, GE, Siemens and Philips	1285	no					330		Third China National Stroke Registry (CNSR-III)	Multiple	Not listed	72	Manual	0.72	0.852	small lesions: 78.07% large lesions: 83.72%					0.751		0.933	AUC: 0.861 FN rate: 0.021 FPR: 0.106	2.8 s		83.6 (excellent)	83.6% (excellent)
Automatic segmentation and quantitative analysis of white matter hyperintensities on FLAIR images using trimmed-likelihood estimator	2014	Academic Radiology	Zhang	Su	Shanghai Jiao Tong University	suzhang@sjtu.edu.cn		White matter hyperintensities	FLAIR	Unknown	yes	no	Automatic unsupervised, rule based	MIPAV, FSL for preprocessing	2D	Trimmed-likelihood estimator (TLE) with the expectation–maximization (EM) algorithm							n/a		Patients diagnosed with WMHs	Single	Philips Intera-achieva SMI-2.1 3T	82						Manual	0.80 ± 0.08										FNR: 0.20 ± 0.06 FPR: 0.19 ± 0.07			79.4% (good)	79% (good)
White matter hyperintensities segmentation using the ensemble U-Net with multi-scale highlighting foregrounds	2021	NeuroImage	Lee	Jong-Min	Hanyang University	ljm@hanyang.ac.kr	pgs	White matter hyperintensities	T1, FLAIR	Available online	yes	no	Automatic supervised	ROBEX for preprocessing, Python using Tensorflow	2D	U-Net with multi-scale highlighting foregrounds (HF)		MICCAI WMH Segmentation Challenge sites 1 and 2	60	Multiple	Philips Achieva 3T, Siemens TrioTim 3T, GE Signa HDxt 3T	40	yes		MICCAI WMH Segmentation Challenge site 3			20						Manual	0.81	0.82				5.63	18.58		0.79					85.8% (excellent)	85.8% (excellent)
White matter hyperintensities segmentation using an ensemble of neural networks	2021	Human Brain Mapping	Li	Zixiao	Capital Medical University	lizixiao2008@hotmail.com	WHAT	White matter hyperintensities	T1, FLAIR	Available online	yes	no	Automatic supervised	FSL-FLIRT, FSL-BET for preprocessing	3D	U-Net, SE-Net, and multi-scale features		MICCAI WMH Segmentation Challenge sites 1 and 2	60	Multiple	Philips Achieva 3T, Siemens TrioTim 3T, GE Signa HDxt 3T	60	no		OATS (community-dwelling twins aged 65 and above) and Sydney MAS (community-based longitudinal study of older adults aged 70–90 years at baseline)	Multiple	1.5 T Siemens Magnetom Avanto, 1.5 T Siemens Sonata, Phillips 1.5 T Gyroscan, Philips 3 T Achieva Quasar Dual	40						Manual	0.736 ± 0.074	0.631 ± 0.100				7.131 ± 4.664	28.288 ± 12.017	0.880 ± 0.046						89.8% (excellent)	89.8% (excellent)
																		MICCAI WMH Segmentation Challenge sites 1 and 2	60	Multiple	Philips Achieva 3T, Siemens TrioTim 3T, GE Signa HDxt 3T	5 fold cross validation	yes					5 fold cross validation						Manual	0.833	0.815				5.189	14.306	0.859
																		Chinese National Stroke Registry (CNSR)	60	Multiple	1.5T GE Optima, 1.5T GE Signa HDxt	60	no		OATS (community-dwelling twins aged 65 and above) and Sydney MAS (community-based longitudinal study of older adults aged 70–90 years at baseline)	Multiple	1.5 T Siemens Magnetom Avanto, 1.5 T Siemens Sonata, Phillips 1.5 T Gyroscan, Philips 3 T Achieva Quasar Dual	40						Manual	0.622 ± 0.144	0.490 ± 0.165				12.829 ± 6.157	46.643 ± 18.896	0.924 ± 0.035
																		Chinese National Stroke Registry (CNSR)	60	Multiple	1.5T GE Optima, 1.5T GE Signa HDxt	5 fold cross validation	yes					5 fold cross validation						Manual	0.783	0.834				9.94	20.209	0.751
An anatomical knowledge-based MRI deep learning pipeline for white matter hyperintensity quantification associated with cognitive impairment	2021	Computerized Medical Imaging and Graphics	Ma	Ting	Harbin Institute of Technology at Shenzhen	tma@hit.edu.cn	AU-Net-two-step	White matter hyperintensities	T1, FLAIR	Unknown	yes	no	Automatic supervised	FSL-FLIRT, FSL-BET, ANTs for preprocessing	2D	Anatomical-based features from brain atlas integrated with U-Net		MICCAI WMH Segmentation Challenge	60	Multiple	Philips Achieva 3T, Siemens TrioTim 3T, GE Signa HDxt 3T	50	yes					10						Manual	0.83 ± 0.18	0.81 ± 0.15				4.16 ± 4.11			0.79 ± 0.12			9.18 s	78 s for coregistration, 585 s for training one epoch	82.3% (excellent)	84.7% (excellent)
Early detection of white matter hyperintensities using SHIVA-WMH detector	2023	Human Brain Mapping	Joliot	Marc	Université de Bordeaux	marc.joliot@u-bordeaux.fr	SHIVA-WMH	White matter hyperintensities	T1, FLAIR or FLAIR only	Available online	yes	no	Automatic supervised	FSL for preprocessing Python 3.7, using Tensorflow 2.7 with Keras backend, scikit-learn (1.0.1), and scikit-image (0.18.3)	3D	U-Net		60 from MICCAI WMH Segmentation Challenge, and 50 from MRi-Share	110	Multiple	Philips Achieva 3T, Siemens TrioTim 3T, GE Signa HDxt 3T 3 T Siemens Prisma (MRi-Share)	110	no	middle-aged and older adults	11 subjects from UK Biobank 10 subjects each from MRi-Share and MWC	Multiple	3 T Siemens Skyra (UK Biobank) Philips Achieva 3T, Siemens TrioTim 3T, GE Signa HDxt 3T 3 T Siemens Prisma (MRi-Share)	31						Manual	VL: 0.66 (0.16) CL: 0.71 (0.13)	VL: 0.63 (0.20) CL: 0.66 (0.16)		VL: 0.76 (0.18) CL: 0.83 (0.17)		2.82 (3.21)								86.6% (excellent)	86.6% (excellent)
Multimodal Ensemble-Based Segmentation of White Matter Lesions and Analysis of Their Differential Characteristics across Major Brain Regions	2020	Applied Sciences	Rathore	Saima	University of Pennsylvania	saima.rathore@pennmedicine.upenn.edu		White matter hyperintensities	T1, FLAIR	Unknown	yes	no	Automatic supervised	CaPTk, MUSE for preprocessing	3D	SVM and ResNet		MICCAI WMH Segmentation training (3 x 20 subjects)	60	Multiple	Philips Achieva 3T, Siemens TrioTim 3T, GE Signa HDxt 3T	60	no		MICCAI WMH Segmentation test dataset (same 3 centres as training dataset selected)	Multiple	Philips Achieva 3T, Siemens TrioTim 3T, GE Signa HDxt 3T	90						Manual	0.9202	0.9398	0.9065							91.78	AUC: 0.907			79.5% (good)	79.5% (good)
Coarse Classification to Region-Scalable Refining for White Matter Lesions Segmentation in Multi-Channel MRI	2017	CNS & Neurological Disorders - Drug Targets	Xiao	Liang	Nanjing University of Science and Technology	xiaoliang@njust.edu.cn		White matter hyperintensities	T1, T2, PD, FLAIR	Unknown	yes	no	Rule based, automatic supervised	Not specified	2D	SVM, region-scalable fitting (RSF)		ACCORD-MIND MRI dataset - 62.2±5.9 years old, ranging from 54 to 77	45	Multiple	1.5T Philips Intera instrument, 1.5T General Electric LX instrument	2	yes					43						Manual	81.18 (5.38) %	79.45 (8.19)%						84.37 (9.63)%			TNR: 99.81 (0.16) %			76.7% (good)	76.7% (good)
Multi-atlas based detection and localization (MADL) for location-dependent quantification of white matter hyperintensities	2019	Neuroimage: Clinical	Wu	Dan	Zhejiang University	danwu.bme@zju.edu.cn	MADL	White matter hyperintensities	FLAIR	Unknown	yes	no	Automatic unsupervised	SPM for preprocessing	2D	Multi-atlas fusion algorithm and FLAIR multi-atlas library		Cohort of older individuals in the BIOCARD study - cognitively normal (n = 113) or MCI (n = 22) - only normal used for training	135	Single	Philips Achieva 3.0 T	15	yes					120						Manual	DSI: 0.55 - 0.72 depending on lesion load										ICC: 0.97			78% (good)	78.8% (good)
Performance comparison of 10 different classification techniques in segmenting white matter hyperintensities in aging	2017	Neuroimage	Dadar	Mahsa	McGill University	mahsa.dadar@mail.mcgill.ca		White matter hyperintensities	T1, T2/PD, FLAIR	Available online	yes	no	Automatic supervised	Preprocessed using MINC toolkit, python for implementation	2D	Compares 10 different classification techniques - Naive Bayes, logistic regression, LDA, QDA, KNN, decision trees, random forests, bagging, SVM, AdaBoost		Alzheimer's Disease Center (normal, MCI, or AD)	70	Multiple	GE and Philips	10 fold cross validation	yes					10 fold cross validation						Manual	0.66±0.14	0.62						0.58			DER: 0.18±0.18 OER: 0.50±0.16 ICC: 0.99	7.29 s		83.2% (excellent)	83.2% (excellent)
									T1, FLAIR									National Alzheimer's Coordinating Center (MCI, AD)	32	Multiple	GE														0.72±0.10	0.79						0.71			DER: 0.09±0.10 OER: 0.46±0.16 ICC: 0.93
									T1, FLAIR									ADNI2/GO	46	Multiple	Philips and Siemens														0.72±0.19	0.72						0.8			DER: 0.14±0.21 OER: 0.42±0.22 ICC: 0.96
Location Sensitive Deep Convolutional Neural Networks for Segmentation of White Matter Hyperintensities	2017	Scientific Reports	Ghafoorian	Mohsen	Radboud University	mohsen.ghafoorian@radboudumc.nl		White matter hyperintensities	FLAIR, T1	Unknown	yes	no	Automatic supervised	FSL - FLIRT, BET, FAST for preprocessing	2D	CNN - compares different CNN architectures - MSIW + Loc method performed best	(a) aged between 50 and 85 years (b) cerebral SVD on neuroimaging	Radboud University Nijmegen Diffusion tensor and Magnetic resonance imaging Cohort (RUN DMC)	420	Single	1.5 T Magentom Sonata	378	yes					42						Manual	0.792													74.4% (good)	76.4% (good)
Automated lesion segmentation with BIANCA: Impact of population-level features, classification algorithm and locally adaptive thresholding	2019	NeuroImage	Sundaresan	Vaanathi	University of Oxford	vaanathi.sundaresan@dtc.ox.ac.uk	LOCATE	White matter hyperintensities	T1, FLAIR	Available	yes	no	Automatic supervised	FSL - FLIRT, BET, FAST for preprocessing	2D or 3D	PPLPM as feature to BIANCA KNN classifier, or as post-multiplier		Neurodegenerative cohort from the OPTIMA study - 9 subjects with AD, 5 with MCI, 7 HCs	21	Single	3T Siemens Trio	leave one out	yes											Manual	0.77 +/- 0.10										TPR: 0.85 +/- 0.08 for deep region TPR: 0.86 +/- 0.09 for periventricular			90.9% (excellent)	92.1% (excellent)
																		Vascular cohort from the OXVASC study - 18 recently experienced minor non-disabling stroke or TIA	18	Single	3T Siemens Verio	leave one out	yes												0.75 +/- 0.14										TPR: 0.67 +/- 0.16 for deep region TPR: 0.66 +/- 0.16 for periventricular
																		MICCAI WMH Segmentation training (3 x 20 subjects)	60	Multiple	Philips Achieva 3T, Siemens TrioTim 3T, GE Signa HDxt 3T	leave one out	yes												0.64 +/- 0.23 for UMC, 0.73 +/- 0.13 for NUHS, 0.70 +/- 0.09 for VU										TPR: 0.64 +/- 0.0 to 0.71 +/- 0.09 for deep region TPR: 0.86 +/- 0.08 to 0.72 +/- 0.0 for periventricular
																		Vascular cohort from the OXVASC study - 18 recently experienced minor non-disabling stroke or TIA	18	Single	3T Siemens Verio	18	no		CADASIL cohort	Single	3T Siemens Verio	15							0.79 +/- 0.01										TPR: 0.48 FPR: 0.00
																		Vascular cohort from the OXVASC study - 18 recently experienced minor non-disabling stroke or TIA	18	Single	3T Siemens Verio	18	no		Healthy controls	Single	3T Siemens Verio	19
Segmentation and differentiation of periventricular and deep white matter hyperintensities in 2D T2-FLAIR MRI based on a cascade U-net	2022	Frontiers in Neurology	Liu	Shuai	Bejing Institute of Technology School of Life Science	liushuai@bit.edu.cn	Cascade U	White matter hyperintensities	FLAIR	Available online	no	no	Automatic supervised	Python	2D	U-net, trained with CLoss		Community study of Cardio- and cerebrovascular Accident Monitoring, Epidemiology, and caRe quAlity system (CAMERA)	253	Single	3T Philips Achieva TX	176	yes					18					77	Manual	0.605 ± 0.135	0.621 ± 0.131						0.641 ± 0.184			MCC: 0.617 ± 0.122			78.7% (good)	79.8% (good)
Segmenting white matter hyperintensities in brain magnetic resonance images using convolution neural networks	2023	Pattern Recognition Letters	Duarte	Kaue	University of Calgary	kaue.duarte@ucalgary.ca		White matter hyperintensities	FLAIR	Architectures available	yes	no	Automatic supervised	Not specified	2.5D	U-Net - compares VGG16, VGG19, ResNet152, EfficientNetB0 feature extractors		Calgary Normative Study, Functional Assessment of Vascular Reactivity I and II studies	60	Single	3T GE Discovery MR750	40 - 5 fold cross validation	no					20		MICCAI WMH Segmentation training (3 x 20 subjects)	Multiple	Philips Achieva 3T, Siemens TrioTim 3T, GE Signa HDxt 3T	60	Manually edited											F measure split by locatation and architecture - VGG16 and VGG19 had similar or superior performance			71.5% (good)	75.5% (good)
Segmentation of Cerebral Small Vessel Diseases-White Matter Hyperintensities Based on a Deep Learning System	2021	Frontiers in Medicine	He	Kunlun	Chinese PLA General Hospital	kunlunhe@plagh.org		White matter hyperintensities	FLAIR	Unknown	yes	no	Automatic supervised	Not specified	2D	U-Net		patients diagnosed with the CSVD associated WMH admitted to the Beijing Tiantan Hospital between September 2018 and September 2019	1156	Multiple	1.5T or 3T	870	yes					160		same as training + 90 FLAIR from 3 other hospitals part of The Third China National Stroke Registry (CNSR-III)	Multiple		126	Manual	0.711	0.647						0.789						85.5% (excellent)	90.1% (excellent)
Extracting and summarizing white matter hyperintensities using supervised segmentation methods in Alzheimer's disease risk and aging studies	2014	Human Brain Mapping	Ithapu	Vamsi	University of Wisconsin-Madison	ithapu@wisc.edu	W2MHS	White matter hyperintensities	T1, FLAIR	Available online	yes	no	Automatic supervised	SPM12b, MATLAB	2D	SVM and RF		Controls, MCI, and AD	251	Single	GE 3T	38	yes					38 - leave one out CV						Semi automated with manual editing	0.672													61.7% (good)	70.1% (good)
Application of variable threshold intensity to segmentation for white matter hyperintensities in fluid attenuated inversion recovery magnetic resonance images	2014	Diagnostic Radiology	Kim	Ki Woong	Seoul National University College of Natural Sciences	kwkimmd@snu.ac.kr		White matter hyperintensities	FLAIR	Unknown	no	yes	Automatic unsupervised	MATLAB, SPM8	3D	Optimal threshold algorithm							n/a		Three datasets with range of WMHs (mean age 74-77) - one exploratory and two confirmatory - all from Neuroimage Bank of the Korean Longitudinal Study on Cognitive Aging and Dementia - 48 total	Single	3T Philips	16 x 2			Single	1.5T Philips	16	Manual	0.762										ICC: 0.9888			72.8% (good)	72.8% (good)
Automatic Detection of Cerebral Microbleeds From MR Images via 3D Convolutional Neural Networks	2016	IEEE Trans Med Imaging	Shi	Lin	The Chinese University of Hong Kong	shilin@cuhk.edu.hk		Cerebral microbleeds	SWI	Available online	yes	no	Automatic supervised	Not specified	3D	FCN for detection, 3D-CNN for classification		Stroke or normal aging with CMBs	320	Single	3T Philips	230	yes					50					40	Manual		0.9316			2.74			0.4431						74.1% (good)	74.1% (good)
U-net combined with CRF and anatomical based spatial features to segment white matter hyperintensities	2020	Annu Int Conf IEEE Eng Med Biol Soc	Ma	Ting	Harbin Institute of Technology at Shenzhen	tmahit@outlook.com		White matter hyperintensities	T1 and FLAIR	Unknown	yes	no	Automatic supervised	FSL for preprocessing	2D	U-Net with PReLU + CRF		MICCAI WMH Segmentation training (3 x 20 subjects)	60	Multiple	Philips Achieva 3T, Siemens TrioTim 3T, GE Signa HDxt 3T	48 - 5 fold cross validaiton	yes					12 - 5 fold cross validation						Manual	0.78±0.11	0.77±0.11				3.70±4.49	0.10±0.09		0.67±0.12					79.2% (good)	79.2% (good)
Reproducible segmentation of white matter hyperintensities using a new statistical definition	2016	Magnetic Resonance Materials in Physics, Biology and Medicine	Damangir	Soheil	Karolinska Institutet	soheil.damangir@ki.se	CASCADE	White matter hyperintensities	T1, T2, FLAIR, PD, multimodal	Available online	yes	no	Automatic unsupervised, rule based	FSL for preprocessing, C++ compiler, make, cmake 2.8+, Insight Toolkit 4.0+ for implementation	2D	Heuristic thresholding, SVM							n/a		Kings Health Partners-Dementia Case Register (healthy controls, mild cognitive impairment, Alzheimer’s disease)	Single	1.5T	119						Manual	0.85–0.91													69.5% (good)	70.4% (good)
A Stacked Generalization of 3D Orthogonal Deep Learning Convolutional Neural Networks for Improved Detection of White Matter Hyperintensities in 3D FLAIR Images	2021	American Journal of Neuroradiology	Bilgin	Ali	University of Arizona	bilgin@email.arizona.edu	StackGen-Net	White matter hyperintensities	FLAIR	Available online	yes	no	Automatic supervised	Python using Keras with TensorFlow	2.5D	Stacked generalization ensemble of 3 orthogonal 3D CNNs	Excluded those with dementia, MS	Adults 50–85 years of age with extracranial carotid artery disease	30	Single	3T Magnetom Skyra	20	yes					1					9	Manual	0.76 (0.07)	0.87 (0.08)				5.27 (3.15)		0.75 (0.11)	0.8 (0.09)		AUC: 0.84	45 seconds		88.3% (excellent)	88.3% (excellent)
																	Excluded those with dementia, MS	Adults 50–85 years of age with extracranial carotid artery disease	30	Single	3T Magnetom Skyra	20	no						cognitively normal or unimpaired	ADNI3	Multiple		20	Manual	0.76 (0.09)	0.67 (0.13)				17.1 (21)		0.84 (0.14)	0.73 (0.11)		AUC: 0.84	45 seconds
UBO Detector - A cluster-based, fully automated pipeline for extracting white matter hyperintensities	2018	Neuroimage	Wen	Wei	University of New South Wales	w.wen@unsw.edu.au	UBO Detector	White matter hyperintensities	T1, FLAIR	Available online	no	yes	Automatic supervised	SPM12 and FSL for pre-processing. Candidate clusters generated by FMRIB's Automated Segmentation Tool (FAST)	2D	kNN	older adults aged 70–90 years, non-demented	Wave 4 of the Sydney Memory and Ageing Study	10	Single	Philips 3T Achieva Quasar	10	no		19 from Older Australian Twins Study (OATS), 21 from Sydney Memory and Ageing Study	Multiple	Phillips 1.5T Gyroscan, Philips 3T Achieva Quasar, Siemens 1.5T Magnetom Avanto, Siemens 1.5T Sonata, Philips 3T Intera Quasar	40						Manual	0.848	0.913	0.989		FPR: 0.026					0.989	ICC: 0.985 DER: 0.039 OER: 0.224	15 min/brain		90.1% (excellent)	90.6% (excellent)
Bayesian model selection for pathological neuroimaging data applied to white matter lesion segmentation	2015	IEEE Transactions on Medical Imaging	Sudre	Carole H.	University College London	carole.sudre.12@ucl.ac.uk	BaMoS	White matter hyperintensities	T1, FLAIR	Unknown	yes	no	Automatic unsupervised	Not specified	3D	Expectation-Maximization (EM) algorithm - multiple Gaussian Mixture Model (GMM)s per tissue							n/a		Brain images from T2DB patients and matched controls with increased cardiovascular risk (age>50) - MRBrains13 database	Single	3T Philips scanner	19						Manual	46.2 (26.5)%	37.7 (25.8)%					6.8 (11.6)%				VD: 52 (29) FPR: 10.2 (6.5) FRN: 62.3 (25.8) DE: 1.0 (0.6) OER: 53.3 (23.2)			85.2% (excellent)	85.5% (excellent)
Detection of subtle white matter lesions in MRI through texture feature extraction and boundary delineation using an embedded clustering strategy	2022	Scientific Reports	Hang	Seepheng	Universiti Teknologi Malaysia	sphang@utm.my		White matter hyperintensities	T1, FLAIR	Available online	yes	no	Automatic unsupervised and supervised	MATLAB for preprocessing, TMOD (commerical product)	2D	Gray level co-occurrence matrix (GLCM) embedded clustering technique, and random forest (RF) classifier, local outlier factor (LOF) algorithm		clinical study of 121 subjects older than 35 years with cardiovascular risk factors on the protective effect of palm vitamin E tocotrienols on brain white matter	42	Single	1.5T Signa DHx GE	10	yes					32						Manual	High WML load: 89% Mild load: 30%	High WML load: 88% Mild load: 22%						High WML load: 90% Mild load: 48%			High WML load FPR = 9% Mild load FPR = 19%			81.6% (excellent)	82.2% (excellent)
Development and validation of a two-stage convolutional neural network algorithm for segmentation of MRI white matter hyperintensities for longitudinal studies in CADASIL	2024	Computers in Biology and Medicine	Chabriat	Hugues	Université Paris Cité	hugues.chabriat@aphp.fr		White matter hyperintensities	T1, FLAIR	Unknown	yes	no	Automatic supervised	ITK (https://itk.org), ANTS for pre-processing	3D	CNN	Patients with a genetically confirmed diagnosis of CADASIL (cysteine mutation in EGFr-domains of the NOTCH3 gene)	Longitudinal study (3 datasets A,B,C) of patients with CADASIL followed fom 2003, every 18-24 months at CERVCO, https://www.cervco.fr. Training done with baseline scans (dataset A,preleminary model) and follow-up scans (dataset B,C,final model).Note that dataset B composed of paired MRI images obtained using 3T scanner after scanner change	90 at baseline visit.(Dataset A), 66 (Dataset B), 50 (Dataset C)	Multiple	1.5T MRI GE SIGNA scanner was switched for a 3T SIEMENS for follow up visits	22 (44 visits) to train preliminary model (from Dataset A)+ 25 (50 visits) to train final model from Dataset C)	yes					9 (validation of preliminary model) + 5 (validation of final model after including follow up visits in training)					59 (preliminary model) + 20 final model)	Manual, semi-automated	0.83 (0.09)	0.71 (0.19)					25.7 (42.2) (%)		0.49 (0.16)		HD(mm): 6.67 (5.53)			73.8% (good)	73.8% (good)
Deep-Learning-Based MRI Microbleeds Detection for Cerebral Small Vessel Disease on Quantitative Susceptibility Mapping	2023	Journal of Magnetic Resonance Imaging	Peng	Cao	The University of Hong Kong	caopeng1@hku.hk		Cerebral microbleeds	QSM	Unknown	yes	no	Automatic supervised	CycleGAN (Used for data augmentaion) + FSL	2.5D	FRST (Fast radial symmetrical transform) + Vnet		Patients with cerebral small vessel disease	393	Single	3.0-T MRI (Philips Healthcare, Achieva)	280	yes					35					78	Manual		0.889			2.87			0.497						72.5% (good)	76.4% (good)
Detection of White Matter Hyperintensities in Magnetic Resonance Imaging by Hyperspectral Subpixel Detection	2024	IEEE	Yen-Chieh	Ouyang	China Medical University Hospital	ycouyang@nchu.edu.tw	IKCEM	White matter hyperintensities	FLAIR, T2-SPACE and T1-MPRAGE	Unknown	yes	no	Automatic supervised	FSL for preprocessing	3D	Hyperspectral algorithm - iterative constrained energy minimization (CEM) and kernal CEM		Patients with AD	10	Single	1.5T MRI (Aera, Siemens)	Not specified	yes					Not specified						Manual	0.866 - 0.929 depending on number of training samples													69.4% (good)	67.2% (good)
Development and validation of a perivascular space segmentation method in multi-center datasets	2024	NeuroImage	Zhang	Ruiting	Zhejiang University School of Medicine	zhangruiting@zju.edu.cn	mcPVS-Net	Perivascular spaces	T1	Available online	yes	no	Automatic supervised	ANTS, SPM12, Fuzzy C-means method for preprocessing	3D	nnU-Net	Both cognitively normal and impaired, selected participants with high number of PVS	Alzheimer's Disease Neuroimaging Initiative (ADNI)-3 database	65	Multiple	Siemens, GE, Philips	40	yes					15						Manual	0.80 ± 0.09	0.79 ± 0.12						0.81 ± 0.09						82.4% (excellent)	82.4% (excellent)
Automatic segmentation of white matter lesions on magnetic resonance images of the brain by using an outlier detection strategy	2014	Magnetic Resonance Imaging	Zhang	Su	Shanghai Jiao Tong University	suzhang@sjtu.edu.cn	GMM–EVT	White matter hyperintensities	T1, FLAIR, T2	Unknown	yes	no	Automatic unsupervised	MIPAV and MRIcro for preprocessing	3D	GMM–EVT							n/a	diagnosed with WM abnormalities		Single	Philips 3T	86						Manual	0.78 ± 0.08										overlap fraction: 0.80 ± 0.09 extra fraction: 0.25 ± 0.13			71.9% (good)	72.8% (good)
									FLAIR																										0.80 ± 0.08										overlap fraction: 0.77 ± 0.09 extra fraction: 0.15 ± 0.12
White matter hyperintensity quantification in large-scale clinical acute ischemic stroke cohorts - The MRI-GENIE study	2019	NeuroImage: Clinical	Schirmer	Markus	Harvard Medical School	mschirmer1@mgh.harvard.edu		White matter hyperintensities	FLAIR	Unknown	yes	no	Automatic supervised	ANTs, Neuron-BE for preprocessing	2D	CNN		Ischemic stroke patients >18 years of age	880	Single	1.5T GE Signa	699	yes					91					90	Manual														76% (good)	76% (good)
																							no							MRI-GENetics Interface Exploration (MRI-GENIE) study (2533 total subjects)	Multiple - 12 sites		144												ICC: 0.84, pearson r: 0.86
A new family of instance-level loss functions for improving instance-level segmentation and detection of white matter hyperintensities in routine clinical brain MRI	2024	Computers in Biology and Medicine	Rachmadi	Muhammad Febrian	RIKEN Center for Brain Science	febrian.rachmadi@riken.jp		White matter hyperintensities	FLAIR	Unknown	yes	no	Automatic supervised	optiBET for preprocessing, CUDA, Pytorch and MONAI for implementation	2D	Instance loss functions - 2D SwinUNETR models		ADNI-GO - healthy and MCI	20	Multiple		12 - 5 fold CV	no					4 - 5 fold CV		WMH segmentation challenge	Multiple	Philips Achieva 3T, Siemens TrioTim 3T, GE Signa HDxt 3T	60	semi-automatically	0.6148	0.434						0.4744	0.4599		FNR: 0.566, FDR: 0.3896			80% (excellent)	80% (excellent)
Detecting cerebral microbleeds via deep learning with features enhancement by reusing ground truth	2021	Computer Methods and Programs in Biomedicine	Bai	Pengfei	South China Normal University	baipf@scnu.edu.cn	Feature Enhancement (FE)	Cerebral microbleeds	SWAN	Unknown	yes	no	Automatic supervised	ANTs for preprocessing, PyTorch	3D	FE layer in SSD-512 algorithm		From the third affiliated hospital of sun yat-sen university	58	Single	3T GE Discovery MR750	33	yes					8					17	Manual		0.9			0.31			0.764						63.6% (good)	63.6% (good)
Brain hyperintensities: automatic segmentation of white matter hyperintensities in clinical brain MRI images using improved deep neural network	2024	Journal of Supercomuting	Kumar	Puranam Revanth	ICFAI Foundation for Higher Education	revanth123451.rk@gmail.com	SMHHO-DCNN	White matter hyperintensities	FLAIR, T1, T2	Unknown	yes	no	Automatic supervised	ROBEX for preprocessing	2D	Slime Mold Algorithm and Harris Hawk's Optimization algorithm to train DCNN		WMH Segmentation Challenge and in house dataset	900	Multiple	GE Signa HDxt 3.0 T, GE Discovery MR750 3.0 T, UIH uMR 780 3.0 T, GE Signa Excite 1.5 T, GE Signa HDxt 1.5 T, GE Signa Creator 1.5 T, and GE Brivo MR355 1.5 T.	276 (3T only)	yes					74 (1.5T only)					550	Manual	87.2% ± 0.11%	89.5% ± 0.23%				6.21 ± 0.1	20.5% ± 0.04%	90.3% ± 0.08%	88.8% ± 1.01%					76.5% (good)	76.5% (good)
End-to-end volumetric segmentation of white matter hyperintensities using deep learning	2024	Computer Methods and Programs in Biomedicine	Farkhani	Sadaf	Copenhagen University Hospital	sadaff@drcmr.dk	VoSHT	White matter hyperintensities	FLAIR, T1	Unknown	yes	no	Automatic supervised	FSL for preprocessing, PyTorch for implementation	3D	CNN, transformer		Healthy individuals aged 62–70 years in the Live active Successful Aging (LISA) project	300	Single	3T Philips Achieva	240	yes					30					30	Manual	85.59	91.63 clusterwise, 87.48 voxelwise					0.62		73.43		FPR: 0.0135%, HD: 10.3 mm^3, AUC-PR: 72.67%		training time 19.4 h	85.1% (excellent)	85.1% (excellent)
																		Healthy individuals aged 62–70 years in the Live active Successful Aging (LISA) project	300	Single	3T Philips Achieva	240	no							MICCAI WMH segmentation challenge test set	Multiple	3T Philips Ingenuity, 1.5T GE Signa	20		84.13	39.97 cluster, 81.49 voxel					0.56		52.79		FPR: 0.0127%, HD: 14.02 mm^3, AUC-PR: 70.2%
Quantitative Analysis of Multimodal MRI Markers and Clinical Risk Factors for Cerebral Small Vessel Disease Based on Deep Learning	2024	International Journal of General Medicine	Shi	Feng	Shanghai United Imaging Intelligence Co.	feng.shi@uii-ai.com	VB-Net	Cerebral microbleeds (also segments perivascular spaces, lacunes, infarcts)	SWI	Unknown	yes	no	Automatic supervised	Pytorch	2D	VB-Net	Age > 18, presence of symptomatic microvascular disease, exluded those with liver and kidney problems, pregant, non-vascular dementia, parkinson's, or other neurodegenerative diseases	211 lacunar stroke and 83 control patients at Hangzhou First People’s Hospital	294	Single	GE MR Model 750 3.0 T or 1.5 T	Not specified	yes					Not specified						Manually corrected		0.771(0.615, 0.927)						0.759(0.601, 0.916)						73.1% (good)	73.1% (good)
Quantitative Analysis of Multimodal MRI Markers and Clinical Risk Factors for Cerebral Small Vessel Disease Based on Deep Learning	2024	International Journal of General Medicine	Shi	Feng	Shanghai United Imaging Intelligence Co.	feng.shi@uii-ai.com	VB-Net	Perivascular spaces	T2	Unknown	yes	no	Automatic supervised	Pytorch	2D	VB-Net	Age > 18, presence of symptomatic microvascular disease, exluded those with liver and kidney problems, pregant, non-vascular dementia, parkinson's, or other neurodegenerative diseases	211 lacunar stroke and 83 control patients at Hangzhou First People’s Hospital	294	Single	GE MR Model 750 3.0 T or 1.5 T	Not specified	yes					Not specified						Manually corrected		0.972(0.967, 0.977)						0.920(0.908, 0.931)						73.1% (good)	73.1% (good)
Quantitative Analysis of Multimodal MRI Markers and Clinical Risk Factors for Cerebral Small Vessel Disease Based on Deep Learning	2024	International Journal of General Medicine	Shi	Feng	Shanghai United Imaging Intelligence Co.	feng.shi@uii-ai.com	VB-Net	Lacunes	T1	Unknown	yes	no	Automatic supervised	Pytorch	2D	VB-Net	Age > 18, presence of symptomatic microvascular disease, exluded those with liver and kidney problems, pregant, non-vascular dementia, parkinson's, or other neurodegenerative diseases	211 lacunar stroke and 83 control patients at Hangzhou First People’s Hospital	294	Single	GE MR Model 750 3.0 T or 1.5 T	Not specified	yes					Not specified						Manually corrected		0.332(0.243, 0.422)						0.426(0.323, 0.530)						73.1% (good)	73.1% (good)
Quantitative Analysis of Multimodal MRI Markers and Clinical Risk Factors for Cerebral Small Vessel Disease Based on Deep Learning	2024	International Journal of General Medicine	Shi	Feng	Shanghai United Imaging Intelligence Co.	feng.shi@uii-ai.com	VB-Net	White matter hyperintensities	FLAIR	Unknown	yes	no	Automatic supervised	Pytorch	2D	VB-Net	Age > 18, presence of symptomatic microvascular disease, exluded those with liver and kidney problems, pregant, non-vascular dementia, parkinson's, or other neurodegenerative diseases	211 lacunar stroke and 83 control patients at Hangzhou First People’s Hospital	294	Single	GE MR Model 750 3.0 T or 1.5 T	Not specified	yes					Not specified						Manually corrected	0.995(0.978, 1.000)	1.000(1.000, 1.000)						1.000(0.967, 1.000)						73.1% (good)	73.1% (good)
Quantitative Analysis of Multimodal MRI Markers and Clinical Risk Factors for Cerebral Small Vessel Disease Based on Deep Learning	2024	International Journal of General Medicine	Shi	Feng	Shanghai United Imaging Intelligence Co.	feng.shi@uii-ai.com	VB-Net	Recent small subcortical infarcts	DWI	Unknown	yes	no	Automatic supervised	Pytorch	2D	VB-Net	Age > 18, presence of symptomatic microvascular disease, exluded those with liver and kidney problems, pregant, non-vascular dementia, parkinson's, or other neurodegenerative diseases	211 lacunar stroke and 83 control patients at Hangzhou First People’s Hospital	294	Single	GE MR Model 750 3.0 T or 1.5 T	Not specified	yes					Not specified						Manually corrected	0.996(0.973, 1.000)	1.000(0.821, 1.000)						1.000(1.000, 1.000)						73.1% (good)	73.1% (good)
[truncated: 3 more columns]

## Sheet: wmh
		Identification							Outcome					Segmentation Methods						Population / Dataset - Training							Population / Dataset - Test / Validation					Population / Dataset - Test / Validation					Performance Evaluation Metrics
	Covidence ID	Title	Publication_year	Journal	Corresponding_author_last_name	Corresponding_author_first_name	Institution	Email	Name_of_segmentation_tool	Type_of_lesion_segmented	Segmentation_mask_generated	MR_sequences_used	Availability_of_tool	Preprocessing_needed	Preprocessing_within_method	Seg_type	Seg_dependencies	Seg_dimension	Seg_base_architecture	Inclusion_criteria_training	Dataset_training	Total_participants or scans	Data_from_single_or_multiple_scanners_training	MR_type_training	Number_of_subjects_training	Validation_dataset_same_as_training	Inclusion_criteria_test	Dataset_test	Data_from_single_or_multiple_scanners_test	MR_type_test	Number_of_subjects_test	Inclusion_criteria_validation	Dataset_validation	Data_from_single_or_multiple_scanners_validation	MR_type_validation	Number_of_subjects_validation	Reference_standard	DSC	DSC for calc	Sensitivity / TPR / recall	Specificity	PPV	FP_avg	HD95	AVD	Precision / PPV	F1	Accuracy	Other_performance_metric
1	#913 - Ithapu 2014	Extracting and summarizing white matter hyperintensities using supervised segmentation methods in Alzheimer's disease risk and aging studies	2014	Human Brain Mapping	Ithapu	Vamsi	University of Wisconsin-Madison	ithapu@wisc.edu	W2MHS	White matter hyperintensities	yes	T1, T2 FLAIR	Available online	yes	no	Automatic supervised	SPM, MATLAB	2D	SVM compared to RF		Controls, MCI, and AD	251	Single	GE 3T	38	yes										38 - leave one out CV	Semi automated with manual editing	RF: 0.672 SVM: 0.540	0.672
2	#916 - Yoo 2014	Application of variable threshold intensity to segmentation for white matter hyperintensities in fluid attenuated inversion recovery magnetic resonance images	2014	Diagnostic Radiology	Kim	Ki Woong	Seoul National University College of Natural Sciences	kwkimmd@snu.ac.kr		White matter hyperintensities	yes	FLAIR	Unknown	no	yes	Automatic unsupervised	MATLAB, SPM8	3D	Optimal threshold algorithm		Three datasets with range of WMHs (mean age 74-77) - one exploratory and two confirmatory - all from Neuroimage Bank of the Korean Longitudinal Study on Cognitive Aging and Dementia	48	Single	3T Philips	16	no			Single	3T Philips	16			Single	1.5T Philips	16	Manual	0.762	0.762										ICC: 0.9888
3	#869 - Tsai 2014	Automated segmentation and quantification of white matter hyperintensities in acute ischemic stroke patients with cerebral infarction	2014	PLoS One	Chen	Yu-Wei	National Central University	yuwchen@gmail.com		White matter hyperintensities	yes	T1w, DWI, FLAIR	Unknown	yes	yes?	Automatic unsupervised	SPM8, FSL-BET for preprocessing, MATLAB for implementation	2D	Histographic characterization		Thirty patients with acute ischemic stroke admitted to Landseed Hospital	30	Single	Signa HDxt 1.5T		yes					20					10	Semi automated with manual editing	(80.844±9.167)%	0.808	(79.634±15.891)%	(99.993±0.012)%
4	#864 - Wang 2014a	Automatic segmentation and quantitative analysis of white matter hyperintensities on FLAIR images using trimmed-likelihood estimator	2014	Academic Radiology	Zhang	Su	Shanghai Jiao Tong University	suzhang@sjtu.edu.cn		White matter hyperintensities	yes	FLAIR	Unknown	yes	no	Automatic unsupervised	MIPAV, FSL for preprocessing	2D	trimmed-likelihood estimator (TLE) with the expectation–maximization (EM) algorithm		Patients diagnosed with WMHs	82	Single	Philips Intera-achieva SMI-2.1 3T	0	yes										82	Manual	0.80 ± 0.08	0.8										FNR: 0.20 ± 0.06 FPR: 0.19 ± 0.07
5	#867 - Wang 2014b	Automatic segmentation of white matter lesions on magnetic resonance images of the brain by using an outlier detection strategy	2014	Magnetic Resonance Imaging	Zhang	Su	Shanghai Jiao Tong University	suzhang@sjtu.edu.cn	GMM–EVT	White matter hyperintensities	yes	T1W, FLAIR, T2W	Unknown	yes	no	Automatic unsupervised	MIPAV and MRIcro for preprocessing		GMM–EVT							yes						diagnosed with WM abnormalities		Single	Philips 3T	86	Manual	0.78 ± 0.08	0.79										overlap fraction: 0.80 ± 0.09 extra fraction: 0.25 ± 0.13
												FLAIR																										0.80 ± 0.08											overlap fraction: 0.77 ± 0.09 extra fraction: 0.15 ± 0.12
6	#827 - Sudre 2015	Bayesian model selection for pathological neuroimaging data applied to white matter lesion segmentation	2015	IEEE Transactions on Medical Imaging	Sudre	Carole H.	University College London	carole.sudre.12@ucl.ac.uk	BaMoS	White matter hyperintensities	?	T1w, FLAIR	Unknown	yes	?	Automatic unsupervised	SPM8	?	Expectation-Maximization (EM) algorithm - multiple Gaussian Mixture Model (GMM)s per tissue														Brain images from T2DB patients and matched controls with increased cardiovascular risk (age>50) - MRBrains13 database	Single	3T Philips scanner	19	Manual	46.2 (26.5)	0.462	37.7 (25.8)					6.8 (11.6)				VD: 52 (29) FPR: 10.2 (6.5) FRN: 62.3 (25.8) DE: 1.0 (0.6) OER: 53.3 (23.2)
7	#794 - Roy 2015	Automatic white matter lesion segmentation using contrast enhanced FLAIR intensity and Markov Random Field	2015	Computerized Medical Imaging and Graphics	Roy	Pallab Kanti	The University of Melbourne	royp@student.unimelb.edu.au		White matter hyperintensities	yes	T1, FLAIR	Unknown	yes	no	Automatic supervised	SPM8, FSL for pre-processing	3D	Random Forest (RF) classifier, Markov random Field (MRF) for removing false positives		ENVISion study - selected from a larger cohort of elderly subjects with hypertension	24	Single	1.5 T GE	18 - 4 fold CV	yes										6 - 4 fold CV	Manual	Severe: 0.76 Mod: 0.73 Mild: 0.61	0.7	Severe: 73% Mod: 74% Mild: 71%			Severe: 0.8 Mod: 1.09 Mild: 0.77 FP/slice
8	#736 - Griffanti 2016	BIANCA (Brain Intensity AbNormality Classification Algorithm): A new tool for automated segmentation of white matter hyperintensities.	2016	NeuroImage	Griffanti	Ludovica	University of Oxford	ludovica.griffanti@ndcn.ox.ac.uk	BIANCA	White matter hyperintensities	?	FLAIR, T1w tested, multimodal	Freely available in FSL	?	?	Automatic supervised	FSL	3D	k-NN		Oxford Project to Investigate Memory and Ageing (OPTIMA) and from the Memory Assessment Clinic at the John Radcliffe Hospital in Oxford (25 with AD, 24 with MCI, 11 with SCD, 25 HCs)	85 (21 segmented)	Single	3 T Siemens Trio	21 - leave one out approach	yes										21 - leave one out approach	Manual	0.75	0.635										FPR: 0.22 FNR: 0.26 FPR clusters: 0.67 FNR clusters: 0.03
																					Oxford Vascular Study (OXVASC) - those who had recently experienced a minor non-disabling stroke or transient ischemic attack (TIA)	474 (109 segmented)	Single	3 T Siemens Verio	109 - leave one out approach	yes										109 - leave one out approach	Manual	0.52											FPR: 0.46 FNR: 0.45 FPR clusters: 0.76 FNR clusters: 0.30
9	#708 - Ghafoorian 2016	Automated detection of white matter hyperintensities of all sizes in cerebral small vessel disease	2016	Medical Physics	Ghafoorian	Mohsen	Radboud University	mohsen.ghafoorian@radboudumc.nl		White matter hyperintensities	yes	T1, FLAIR	Unknown	yes	no	Automatic supervised	FSL for preprocessing	?	Random forest, Adaboost	Age 50-85, CSVD on neuroimaging	Radboud University Nijmegen Diffusion tensor and Magnetic resonance imaging Cohort (RUN DMC)	362	Single	1.5T Siemens Magnetom Sonata	312	yes										50	Manual			0.8			27-47 FP/volume
10	#2008 - Damangir 2017	Reproducible segmentation of white matter hyperintensities using a new statistical definition	2016	Magnetic Resonance Materials in Physics, Biology and Medicine	Damangir	Soheil	Karolinska Institutet	soheil.damangir@ki.se	CASCADE	White matter hyperintensities	yes	T1w, T2w, FLAIR, PD, multimodal	Available online	yes	no	Automatic unsupervised	FSL for preprocessing	2D	SVM		Kings Health Partners-Dementia Case Register (healthy controls, mild cognitive impairment, Alzheimer’s disease)	119	Single	1.5T		yes											Manual	0.85–0.91	0.88
11	#705 - Yu 2017	Coarse Classification to Region-Scalable Refining for White Matter Lesions Segmentation in Multi-Channel MRI	2017	CNS & Neurological Disorders - Drug Targets	Xiao	Liang	Nanjing University of Science and Technology	xiaoliang@njust.edu.cn		White matter hyperintensities	yes	T1, T2, PD, FLAIR	Unknown	yes	no	Combines supervised and unsupervised	?	2D	SVM, region-scalable fitting (RSF)		ACCORD-MIND MRI dataset - 62.2±5.9 years old, ranging from 54 to 77	45	Multiple	1.5T Philips Intera instrument, 1.5T General Electric LX instrument	2	yes										43	Manual	81.18 (5.38)	0.812	79.45 (8.19)						84.37 (9.63)			TNR: 99.81 (0.16)
12	#678 - Rincón 2017	Improved Automatic Segmentation of White Matter Hyperintensities in MRI Based on Multilevel Lesion Features	2017	Neuroinformatics	Rincón	M.	UNED	mrincon@dia.uned.es	AMOS-2D	White matter hyperintensities	yes	T1, FLAIR	Unknown	yes	no	Automatic supervised	BRAINSFit module of 3D–Slicer, SPM8, FreeSurfer for pre-processing	2D	Hierarchical multi-threshold, SVM		13 subjects were included from a brain infarct study and 15 subjects from an ongoing mild cognitive impairment study	28	Single	Siemens Espree 1.5T	leave one out approach	yes										leave one out approach	Manual	volume: 0.743 number: 0.637	0.637									0.8893	USR: 27% OSR: 9%
13	#673 - Dadar 2017	Validation of a Regression Technique for Segmentation of White Matter Hyperintensities in Alzheimer's Disease	2017	IEEE Transactions on Medical Imaging	Collins	D.Louis	McGill University	: louis.collins@mcgill.ca		White matter hyperintensities	yes	T1w, double-echo PDw/T2w, FLAIR	Unknown	yes	no	Automatic supervised	Standardized pipeline for preprocessing	?	Linear regression classifier		Davis Alzheimer’s Disease Center (ADC) - 70-90 years old with either normal cognition, mild cognitive impairment (MCI), or AD	80	Multiple	1.5T GE Medical Systems Signa, 1.5T Philips Eclipse	10 fold CV	yes										10 fold CV	Semi automated with manual editing	0.62	0.59	0.63		0.69							FPR: 0.0002 ICC: 0.96
												d T1w, T2*, FLAIR									PREVENT-AD - cognitively normal subjects with a parental history of AD dementia aged 55-75 years	40	Single	3T Siemens Magnetom TrioTim	10 fold CV	yes										10 fold CV	Manual	0.51		0.52		0.59							FPR: 0.0002 ICC: 0.78
												T1w, FLAIR									Davis Alzheimer’s Disease Center (ADC) - 70-90 years old with either normal cognition, mild cognitive impairment (MCI), or AD	80	Multiple	1.5T GE Medical Systems Signa, 1.5T Philips Eclipse	80 - 10 fold CV	no							ADNI2/GO - selected for different loads of WMHs	Multiple	GE Medical Systems Signa HDxt, and DISCOVERY MR750	10 - 10 fold CV	Manual	0.64		0.71		0.6							FPR: 0.0014 ICC: 0.93
14	#658 - Ghafoorian 2017	Location Sensitive Deep Convolutional Neural Networks for Segmentation of White Matter Hyperintensities	2017	Scientific Reports	Ghafoorian	Mohsen	Radboud University	mohsen.ghafoorian@radboudumc.nl	MSWS + Loc	White matter hyperintensities	yes	FLAIR, T1	Unknown	yes	no	Automatic supervised	FSL - FLIRT, BET, FAST for preprocessing	2D	CNN - compares different CNN architectures - MSIW + Loc method performed best	(a) aged between 50 and 85 years (b) cerebral SVD on neuroimaging	Radboud University Nijmegen Diffusion tensor and Magnetic resonance imaging Cohort (RUN DMC)	420	Single	1.5 T Magentom Sonata	378	yes										42	Manual	0.792	0.792
15	#1690 - Alzheimer'sDisNeuroimagingIniti 2017	Performance comparison of 10 different classification techniques in segmenting white matter hyperintensities in aging	2017	Neuroimage	Dadar	Mahsa	McGill University	mahsa.dadar@mail.mcgill.ca		White matter hyperintensities	?	T1w, T2w/PD, FLAIR	Available online	yes	no	Automatic supervised	Preprocessed using MINC toolkit	?	compares 10 different classification techniques - Naive Bayes, logistic regression, LDA, QDA, KNN, decision trees, random forests, bagging, SVM, AdaBoost		Alzheimer's Disease Center (normal, MCI, or AD)	70	Multiple	GE and Philips	10 fold cross validation	yes										10 fold cross validation	Manual	0.66±0.14	0.7	0.62						0.58			DER: 0.18±0.18 OER: 0.50±0.16 ICC: 0.99
												T1w, FLAIR									National Alzheimer's Coordinating Center (MCI, AD)	32	Multiple	GE														0.72±0.10		0.79						0.71			DER: 0.09±0.10 OER: 0.46±0.16 ICC: 0.93
												T1w, FLAIR									ADNI2/GO	46	Multiple	Philips and Siemens														0.72±0.19		0.72						0.8			DER: 0.14±0.21 OER: 0.42±0.22 ICC: 0.96
16	#626 - Moeskops 2018	Evaluation of a deep learning approach for the segmentation of brain tissues and white matter hyperintensities of presumed vascular origin in MRI	2017	NeuroImage: Clinical	Moeskops	Pim	University Medical Center Utrecht and Utrecht University	p.moeskops@tue.nl		White matter hyperintensities	yes	T1w, T2w-FLAIR, T1w-IR	Unknown	yes	no	Automatic supervised	SPM12 for preprocessing	3D	CNN		MRBrainS13 dataset (20 patients (age, mean ± standard deviation: 71 ± 4 years; 10 male, 10 female) selected from UDES2 cohort)	20	Single	Philips Achieva 3T	20	no							Relatively healthy older subjects (n = 96) from Utrecht Diabetic Encephalopathy Study part 2	Single	Philips Achieva 3T	96	Manual	0.47 ± 0.15	0.47	0.82									Detection error rate: 0.16 outline error rate: 0.83
17	#597 - Guerrero 2018	White matter hyperintensity and stroke lesion segmentation and differentiation using convolutional neural networks	2018	NeuroImage: Clinical	Guerrero	Ricardo	Imperial College London	reg09@imperial.ac.uk	uResNet	White matter hyperintensities	yes	FLAIR, T1w	Unknown	yes	no	Automatic supervised	FSL for pre-processing	2D	CNN		Patients who presented themselves to a hospital stroke service with their first clinically evident non-disabling lacunar or mild cortical ischemic stroke	167	Single	GE Signa Horizon HDx 1.5 T	1/2 fold	yes										1/2 fold	Semi-automatic segmentation with human correction	WMH: 69.5(16.1) Stroke: 40.0(25.2)	0.695										WMH R2: 0.951 Stroke R2: 0.791 WMH trend: 0.89x+0.07 Stroke trend: 0.58x+0.01
18	#593 - Jiang 2018	UBO Detector - A cluster-based, fully automated pipeline for extracting white matter hyperintensities	2018	Neuroimage	Wen	Wei	University of New South Wales	w.wen@unsw.edu.au	UBO Detector	White matter hyperintensities	yes	T1w, FLAIR	Available online	no	yes	Automatic supervised	SPM12 and FSL for pre-processing. Candidate clusters generated by FMRIB's Automated Segmentation Tool (FAST)	3D	kNN	older adults aged 70–90 years, non-demented	Wave 4 of the Sydney Memory and Ageing Study	10	Single	Philips 3T Achieva Quasar	10	no							19 from Older Australian Twins Study (OATS), 21 from Sydney Memory and Ageing Study	Multiple	Phillips 1.5T Gyroscan, Philips 3T Achieva Quasar, Siemens 1.5T Magnetom Avanto, Siemens 1.5T Sonata, Philips 3T Intera Quasar	40	Manual	0.848	0.848	0.913	0.989		FPR: 0.026					0.989	ICC: 0.985 DER: 0.039 OER: 0.224
19	#548 - Manjón 2018	MRI white matter lesion segmentation using an ensemble of neural networks and overcomplete patch-based voting	2018	Computerized Medical Imaging and Graphics	Manjón	Jose V.	Universitat Politècnica de València	jmanjon@fis.upv.es	HIST (Hyperintense segmentation tool)	White matter hyperintensities	yes	T1w, FLAIR	Unknown	yes	no	Automatic supervised	The Spatially Adaptive 3D Non-local Means Filter, ANTs, SPM12 for preprocessing	3D	Boosting based ensemble learning		Australian Imaging Biomarkers and Lifestyle (AIBL) dataset (Ellis et al., 2009) - wide range of white matter lesion severity, aged 38.6–92.1	128	Single	3T Siemens Magnetom TrioTim	68	yes					60		MICCAI 2008 MS lesion segmentation challenge	Multiple		20	Manual	0.7923 ± 0.1095	0.792	0.87	0.999								Mean volume difference: 0.1585 ± 0.1577 r: 0.9938
20	#568 - Knight 2018	Voxel-Wise Logistic Regression and Leave-One-Source-Out Cross Validation for white matter hyperintensity segmentation	2018	Magnetic Resonance Imaging	Knight	Jesse	University of Guelph	jknigh04@uoguelph.ca	VLR	White matter hyperintensities	yes	FLAIR	Unknown	yes	no	Automatic supervised	SPM12 for preprocessing	3D	Discriminative model (voxelwise logistic regression)		MS 2016 and MS 2015 ISBI challenge datasets MICCAI WMH challenge dataset	96	Multiple	3T Philips Ingenia, 1.5T Siemens Aera, 3T Siemens Verio, 3T Philips	96 - leave one source out cross validation	yes										96 - leave one source out cross validation	Manual	0.69	0.695	0.71						0.75
																					MICCAI WMH segmentation challenge database	60	Multiple	Philips Achieva 3T, Siemens TrioTim 3T, GE Signa HDxt 3T	60	no							MICCAI WMH Segmentation test dataset	Multiple	3T Philips Ingenuity and 1.5T GE Signa HDxt 3T, Philips Achieva 3T, Siemens TrioTim 3T, GE Signa HDxt 3T	110	Manual	0.7		0.25				17.03	39.99		0.35
21	#551 - Li 2018	Fully convolutional network ensembles for white matter hyperintensities segmentation in MR images	2018	Neuroimage	Zhang	Jianguo	University of Dundee	j.n.zhang@dundee.ac.uk	sysu_media	White matter hyperintensities	yes	FLAIR, T1w	Available online	yes	no	Automatic supervised	?	2D	U-Net		MICCAI WMH Segmentation training (3 x 20 subjects)	60	Multiple	Philips Achieva 3T, Siemens TrioTim 3T, GE Signa HDxt 3T	60	no							MICCAI WMH Segmentation test dataset	Multiple	3T Philips Ingenuity and 1.5T GE Signa HDxt 3T, Philips Achieva 3T, Siemens TrioTim 3T, GE Signa HDxt 3T	110	Manual	0.8	0.8	0.84				6.3	21.88 % (avg volume difference)		0.76
22	#503 - Wu 2019a	Multi-atlas based detection and localization (MADL) for location-dependent quantification of white matter hyperintensities	2019	Neuroimage: Clinical	Wu	Dan	Zhejiang University	danwu.bme@zju.edu.cn	MADL	White matter hyperintensities	yes	FLAIR	Unknown	yes	no	Automatic unsupervised	SPM for preprocessing	2D	multi-atlas fusion algorithm and FLAIR multi-atlas library		cohort of older individuals in the BIOCARD study - cognitively normal (n = 113) or MCI (n = 22) - only normal used for training atlases (15)	135	Single	Philips Achieva 3.0 T	15	yes					15		cohort of older individuals in the BIOCARD study - cognitively normal (n = 113) or MCI (n = 22) - only normal used for training atlases (15)	Single	Philips Achieva 3.0 T	120	Manual	DSI: 0.55 - 0.72 depending on lesion load	0.635										ICC: 0.97
23	#487 - Schirmer 2019	White matter hyperintensity quantification in large-scale clinical acute ischemic stroke cohorts - The MRI-GENIE study	2019	NeuroImage: Clinical	Schirmer	Markus	Harvard Medical School	mschirmer1@mgh.harvard.edu		White matter hyperintensities	yes	FLAIR	Unknown	yes	no	Automatic supervised	ANTs, Neuron-BE for preprocessing	2D	CNN		Ischemic stroke patients >18 years of age	880	Single	1.5T GE Signa	699	yes					91					90	Manual
																										no							MRI-GENetics Interface Exploration (MRI-GENIE) study (2533 total subjects)	Multiple - 12 sites		144													ICC: 0.84, pearson r: 0.86
24	#1488 - Jeong 2019	Dilated Saliency U-Net for White Matter Hyperintensities Segmentation Using Irregularity Age Map	2019	Frontiers in Aging Neuroscience	Maria Del Carmen	Valdés Hernández	University of Edinburgh	M.Valdes-Hernan@ed.ac.uk	Dilated Saliency U-Net	White matter hyperintensities	yes	FLAIR	Unknown	yes	no	Automatic supervised	?	2D	Saliency U-Net + LOTS-IM irregularity map		ADNI	20 x 3	Multiple	GE Discovery MR750W 3T, Philips Ingenia 3T	10 x 3	yes										10 x 3	Semi-automatic segmentation	0.5588	0.5588	0.4747						0.6374			Training time: 1 h 4 m 18 s
25	#475 - Sundaresan 2019	Automated lesion segmentation with BIANCA: Impact of population-level features, classification algorithm and locally adaptive thresholding	2019	NeuroImage	Sundaresan	Vaanathi	University of Oxford	vaanathi.sundaresan@dtc.ox.ac.uk	LOCATE	White matter hyperintensities	yes	T1w, FLAIR	Unknown	yes	no	Automatic supervised	FSL - FLIRT, BET, FAST for preprocessing	?	PPLPM as feature to BIANCA KNN classifier, or as post-multiplier		Neurodegenerative cohort from the OPTIMA study - 9 subjects with AD, 5 with MCI, 7 HCs	21	Single	3T Siemens Trio	leave one out	yes											Manual	0.77 +/- 0.10	0.75										TPR: 0.85 +/- 0.08 for deep region TPR: 0.86 +/- 0.09 for periventricular
																					Vascular cohort from the OXVASC study - 18 recently experienced minor non-disabling stroke or TIA	18	Single	3T Siemens Verio	leave one out	yes												0.75 +/- 0.14											TPR: 0.67 +/- 0.16 for deep region TPR: 0.66 +/- 0.16 for periventricular
																					MICCAI WMH Segmentation training (3 x 20 subjects)	60	Multiple	Philips Achieva 3T, Siemens TrioTim 3T, GE Signa HDxt 3T	leave one out	yes												0.64 +/- 0.23 for UMC, 0.73 +/- 0.13 for NUHS, 0.70 +/- 0.09 for VU											TPR: 0.64 +/- 0.0 to 0.71 +/- 0.09 for deep region TPR: 0.86 +/- 0.08 to 0.72 +/- 0.0 for periventricular
																					Vascular cohort from the OXVASC study - 18 recently experienced minor non-disabling stroke or TIA	18	Single	3T Siemens Verio	18	no							CADASIL cohort	Single	3T Siemens Verio	15		0.79 +/- 0.01											TPR: 0.48 FPR: 0.00
																					Vascular cohort from the OXVASC study - 18 recently experienced minor non-disabling stroke or TIA	18	Single	3T Siemens Verio	18	no							Healthy controls	Single	3T Siemens Verio	19
26	#2010 - Wu 2019	Skip Connection U-Net for White Matter Hyperintensities Segmentation From MRI	2017	IEEE access	Wang	Kai	Sun Yat-sen University	wangkai23@mail.sysu.edu.cn	SC U-net	White matter hyperintensities	yes	T1w, FLAIR	Available online	yes	no	Automatic supervised	FSL-BET for preprocessing, Python with Keras with Tensorflow backend	2D	U-Net with novel skip connection		MICCAI WMH segmentation challenge database	60	Multiple	Philips Achieva 3T, Siemens TrioTim 3T, GE Signa HDxt 3T	40	yes										20	Manual	0.7836	0.784	81.49				7.36	28.23		0.7086
27	#439 - Atlason 2019	SegAE: Unsupervised white matter lesion segmentation from brain MRIs using a CNN autoencoder	2019	NeuroImage: Clinical	Ellingsen	Lotta M.	University of Iceland	lotta@hi.is	SegAE	White matter hyperintensities	yes	T1w, FLAIR, T2w	Unknown	yes	no	Automatic supervised	MONSTR for preprocessing	3D	CNN		AGES-Reykjavik Study cohort	60	Single	1.5-T GE Signa Twinspeed EXCITE	30	yes					5					25	Manual	0.77 ( ± 0.11)	0.695	0.64 ( ± 0.19)				10.97 ( ± 11.45)	33.31 ( ± 36.30)		0.47 ( ± 0.09)
																					MICCAI WMH segmentation challenge database	60	Multiple	Philips Achieva 3T, Siemens TrioTim 3T, GE Signa HDxt 3T	60	no							MICCAI WMH Segmentation test dataset	Multiple	3T Philips Ingenuity and 1.5T GE Signa HDxt 3T, Philips Achieva 3T, Siemens TrioTim 3T, GE Signa HDxt 3T	110	Manual	0.62		0.33				24.49	44.19		0.36
28	#1364 - Liu 2020	Deep convolutional neural network for accurate segmentation and quantification of white matter hyperintensities	2019	Neurocomputing	Wang	Jianxin	Central South University	jxwang@mail.csu.edu.cn	M2DCNN	White matter hyperintensities	?	T1, FLAIR	Unknown	?	no	Automatic supervised	?	2D	CNN with 2 U-shaped subnets		MICCAI WMH segmentation challenge database	60	Multiple	Philips Achieva 3T, Siemens TrioTim 3T, GE Signa HDxt 3T	52	no					8	Contain both WMH and stroke lesions	Ischemic Stroke Lesion segmentation challenge database		3T Phillips systems	15	Manual	82.91	0.829	100						91.3	92.38	93.49	HD: 2.25
29	#427 - Ding 2020	An improved algorithm of white matter hyperintensity detection in elderly adults	2020	NeuroImage: Clinical	Ding	T	University of Pittsburgh	dlt30@pitt.edu	OASIS-AD	White matter hyperintensities	yes	T1w, FLAIR	Unknown	yes	no	Automatic supervised	FSLR for preprocessing	3D	Logistic Regression - Probabilistic and Refinement-Based Segmentation		20 cognitively normal individuals randomly selected from Normal Aging study described in Karim et al. (2019); Nadkarni et al. (2019)	20	Multiple	3T Siemens Trio TIM, 3.0 T GE	15	yes										5	Manual	0.78	0.78	0.7						0.85			FPR: 0.009
30	#1966 - Rathore 2020	Multimodal Ensemble-Based Segmentation of White Matter Lesions and Analysis of Their Differential Characteristics across Major Brain Regions	2020	Applied Sciences	Rathore	Saima	University of Pennsylvania	saima.rathore@pennmedicine.upenn.edu		White matter hyperintensities	?	T1w, FLAIR	Unknown	yes	no	Automatic supervised	CaPTk, MUSE for preprocessing	3D	SVM and ResNet combined		MICCAI WMH Segmentation training (3 x 20 subjects) and MICCAI WMH Segmentation test dataset (same 3 centres as training dataset selected - 90 subjects	150	Multiple	Philips Achieva 3T, Siemens TrioTim 3T, GE Signa HDxt 3T	10 fold CV	yes										10 fold CV	Manual	92.02	0.92	93.98	90.65							91.78	AUC: 0.907
31	#1817 - Duan 2020	Primary Categorizing and Masking Cerebral Small Vessel Disease Based on “Deep Learning System”	2020	Front Neuroinform	Wang	Yongjun	Capital Medical University	weishantiantan@gmail.com		White matter hyperintensities	yes	T2-FLAIR, T1w	Unknown	yes	no	Automatic supervised	?	?	U-Net	Age > 18, ischemic stroke or TIA, 1 or more CSVD sign on MRI without hemorrhage or brain tumor	The Third China National Stroke Registry (CNSR-III)	824	Multiple	GE Discovery MR750 3T, Philips Achieva 1.5T, GE Optima MR360 1.5T, Siemens Verio 3T, Siemens Avanto 1.5T, Siemens TrioTim 3T	824	no						2-4 signs of CVSD, independent from test dataset		Multiple	GE Discovery MR750 3T, Philips Achieva 1.5T, GE Optima MR360 1.5T, Siemens Verio 3T, Siemens Avanto 1.5T, Siemens TrioTim 3T	30	Manual	0.666	0.666								0.644
32	#367 - Liu 2020	Attention convolutional neural network for accurate segmentation and quantification of lesions in ischemic stroke disease	2020	Medical Image Analysis	Wang	Jianxin	Central South University	jxwang@mail.csu.edu.cn	DRANet	Ischemic stroke lesions, White matter hyperintensities	yes	FLAIR, DWI	Unknown	?	?	Automatic supervised	?	2D	U-Net with attention mechanism	Excludes two cases with hemorrhagic stroke	Sub-acute ischemic stroke lesion segmentation (SISS) challenge (subtask of ISLES challenge 2015)	26 cases (742 images)	Single	1.5T (Siemens Mag- netom Avanto) or 3T MRI system (Siemens Magnetom Trio)	518 images	yes										224 images	Semi-automatic with manual editing	72.83	0.7283	94.4				HD: 2.63				94.04
33	#346 - Zhou 2020	U-net combined with CRF and anatomical based spatial features to segment white matter hyperintensities	2020	Annu Int Conf IEEE Eng Med Biol Soc	Ma	Ting	Harbin Institute of Technology at Shenzhen	tmahit@outlook.com		White matter hyperintensities	yes	T1 and T2-FLAIR	Unknown	yes	no	Automatic supervised	FSL for preprocessing	2D	U-Net with CRF		MICCAI WMH Segmentation training (3 x 20 subjects)	60	Multiple	Philips Achieva 3T, Siemens TrioTim 3T, GE Signa HDxt 3T	48 - 5 fold cross validaiton	yes										12 - 5 fold cross validation	Manual	0.78±0.11	0.78	0.77±0.11				3.70±4.49	0.10±0.09		0.67±0.12
34	#336 - Dorent 2021	Learning joint segmentation of tissues and brain lesions from task-specific hetero-modal domain-shifted datasets	2021	Medical Image Analysis	Dorent	Reuben	King's College London	reuben.dorent@kcl.ac.uk	jSTABL	White matter hyperintensities	?	T1w, FLAIR	Available online	yes	no	Automatic supervised	ROBEX(skull stripping) for preprocessing, PyTorth using TorchIO	3D	3D U-Net and HeMIS		MICCAI WMH segmentation challenge database	60	Multiple	Philips Achieva 3T, Siemens TrioTim 3T, GE Signa HDxt 3T	3 fold cross validation - 70% training	yes					3 fold cross validation - 10% validation					3 fold cross validation - 20% testing	Manual	77.6 (9.2)	0.685					4.2 (3.6)
																					MRBrainS18	7	Single	Philips Achieva 3T													Manual	59.4						7.2
35	#296 - Liang 2021	An anatomical knowledge-based MRI deep learning pipeline for white matter hyperintensity quantification associated with cognitive impairment	2021	Computerized Medical Imaging and Graphics	Ma	Ting	Harbin Institute of Technology at Shenzhen	tma@hit.edu.cn	AU-Net-two-step	White matter hyperintensities	yes	T1w, T2-FLAIR	Unknown	yes	no	Automatic supervised	FSL-FLIRT, FSL-BET, ANTs for preprocessing	2D	anatomical-based features from brain atlas integrated with U-Net		MICCAI WMH Segmentation Challenge	60	Multiple	Philips Achieva 3T, Siemens TrioTim 3T, GE Signa HDxt 3T	50	yes										10	Manual	0.83 ± 0.18	0.83	0.81 ± 0.15				4.16 ± 4.11			0.79 ± 0.12
36	#2105 - AlzheimersDisNeuroimagingInitia 2021	A Stacked Generalization of 3D Orthogonal Deep Learning Convolutional Neural Networks for Improved Detection of White Matter Hyperintensities in 3D FLAIR Images	2021	American Journal of Neuroradiology	Bilgin	Ali	University of Arizona	bilgin@email.arizona.edu	StackGen-Net	White matter hyperintensities	yes	T2-FLAIR	Available online	yes	no	Automatic supervised	Python using Keras with TensorFlow	2.5D	stacked generalization ensemble of orthogonal 3D CNNs	Excluded those with dementia, MS	Adults 50–85 years of age with extracranial carotid artery disease	30	Single	3T Magnetom Skyra	20	yes					1					9	Manual	0.76 (0.07)	0.76	0.87 (0.08)				5.27 (3.15)		0.75 (0.11)	0.8 (0.09)		AUC: 0.84
																				Excluded those with dementia, MS	Adults 50–85 years of age with extracranial carotid artery disease	30	Single	3T Magnetom Skyra	20	no						cognitively normal or unimpaired	ADNI3	Multiple		20	Manual	0.76 (0.09)		0.67 (0.13)				17.1 (21)		0.84 (0.14)	0.73 (0.11)		AUC: 0.84
37	#275 - Park 2021	White matter hyperintensities segmentation using the ensemble U-Net with multi-scale highlighting foregrounds	2021	NeuroImage	Lee	Jong-Min	Hanyang University	ljm@hanyang.ac.kr	pgs	White matter hyperintensities	?	T1, FLAIR	Available online	yes	no	Automatic supervised	ROBEX for preprocessing, Python using Tensorflow	2D	U-Net with multi-scale highlighting foregrounds (HF)		MICCAI WMH Segmentation Challenge sites 1 and 2	60	Multiple	Philips Achieva 3T, Siemens TrioTim 3T, GE Signa HDxt 3T	40	yes							MICCAI WMH Segmentation Challenge site 3			20	Manual	0.81	0.81	0.82				5.63	18.58		0.79
38	#236 - Zhang 2021	Brain Atlas Guided Attention U-Net for White Matter Hyperintensity Segmentation	2021	AMIA Jt Summits Transl Sci Proc	Zhang	Ping	Ohio State University	zhang.10631@osu.edu	BAGAU-Net	White matter hyperintensities	yes	FLAIR	Available online			Automatic supervised	SPM12, Elastix for preprocessing, Pytorch for implementation	?	U-Net with MAM and AFM modules		2017 MICCAI WMH segmentation challenge dataset (60 subjects, 3 scanners)	90	Multiple	Philips Achieva 3T, Siemens TrioTim 3T, GE Signa HDxt 3T	48	yes					6					6	Manual	0.8202	0.81	0.8258					0.1419 (average volume difference)		0.7842
																					ABVIB dataset (30 subjects)				24						3					3		0.8027		0.5851					0.1617 (average volume difference)		0.6048
39	#247 - Sundaresan 2021	Triplanar ensemble U-Net model for white matter hyperintensities segmentation on MR images.	2021	Medical Image Analysis	Sundaresan	Vaanathi	University of Oxford	vaanathi.sundaresan@ndcn.ox.ac.uk	TrUE-Net	White matter hyperintensities	yes	FLAIR, T1w	Available online	yes	no	Automatic supervised	FSL for pre-processing	2D	U-Net, 2D models in 3 planes		9 subjects with probable AD, 5 with amnestic MCI and 7 cognitively healthy control subjects (age range 63 - 86 years; mean age 77.1 +/- 5.8 years; median age 77 years; F:M = 10:11)	87	Multiple	Siemens Trio 3T	9	no							MICCAI WMH Segmentation test dataset (110 subjects from 5 different sources. 90 from the three sources (UMC Utrecht, NUHS Singapore and VU Amsterdam), 30 subjects from each source, mentioned above for the training data, remaining 20 images were from VU Amsterdam using different scanners - 3T Philips Ingenuity and 1.5T GE Signa HDxt, with 10 subjects from each scanner)	Multiple	3T Philips Ingenuity and 1.5T GE Signa HDxt 3T, Philips Achieva 3T, Siemens TrioTim 3T, GE Signa HDxt 3T	110	Manual	median: 0.89 (0.82 - 0.96) mean: 0.88	0.92	median: 0.89 (0.76 - 0.97) mean: 0.86				median: 1.2 (0 - 2.94) mm	median: 4.9 (0.9 - 11.5) % (absolute volume difference)		median: 0.81 (0.63 - 0.98)		median values (25-75 percentiles) Voxel wise FPR: 1.1 (0.9 - 2.2) x 10^-4 Cluster-wise TPR: 0.91 (0.83 - 0.97)
																					OXVASC - 18 participants recently experienced a minor non-disabling stroke or TIA (age range 50 - 91 years; mean age 73.27 +/- 12.32 years; median age 75.5 years; F:M = 7:11)			Siemens Trio 3T	18													median: 0.95 (0.86 - 0.96) mean: 0.91		median: 0.94 (0.85 - 0.97) mean: 0.91				median: 1 (0.5 -1.2) mm	median: 8.5 (7.7 - 9.4) % (absolute volume difference)		median: 0.95 (0.76 - 0.98)		median values (25-75 percentiles) Voxel wise FPR: 3.9 (2.8 - 5.6) x 10^-4 Cluster-wise TPR: 0.95 (0.78 - 0.97)
																					MICCAI WMH Segmentation training (3 x 20 subjects)			Philips Achieva 3T, Siemens TrioTim 3T, GE Signa HDxt 3T	60													median: 0.92 (0.88 - 0.95) mean: 0.91		median: 0.89 (0.83 - 0.94) mean: 0.87				median: 1 (0.96 - 1.89) mm	median: 9.6 (3.9 - 15.9) % (absolute volume difference)		median: 0.90 (0.86 - 0.94)		median values (25-75 percentiles) Voxel wise FPR: 2.7 (0.9 - 6.8) x 10^-5 Cluster-wise TPR: 0.84 (0.78 - 0.90)
40	#223 - Zhang 2022	A deep learning algorithm for white matter hyperintensity lesion detection and segmentation	2022	Neuroradiology	Liu	Yaou	Capital Medical University	liuyaou@bjtth.org	DeepWML	White matter hyperintensities	yes	FLAIR	By request	yes	no	Automatic supervised	Python PyTorch 1.4	2D	2-D UNet		Data from three disease types (MS, NMOSD and CSVD) that included WM lesions were collected from 9 centres -135 MS patients, 74 NMOSD patients, 298 CSVD patients	298	Multiple	3.0 T or 1.5 T scanners (Philips Achieva, GE Discovery MR750/Signa HDxt/Optima MR360)	0.6	yes					0.2					0.2	Manual	0.78	0.78	0.85						0.79
41	#215 - Igwe 2022	Automatic quantification of white matter hyperintensities on T2-weighted fluid attenuated inversion recovery magnetic resonance imaging	2022	Magnetic Resonance Imaging	Brickman	Adam	Columbia University	amb2139@columbia.edu		White matter hyperintensities	yes	T1, T2-FLAIR	Unknown	yes	no	Automatic unsupervised	FSL, ANTs, MATLAB for pre-processing	2D	Half Gaussian mixture model (HGMM)							n/a						Range of WMH severity	Washington Heights Inwood Columbia Aging Project (WHICAP)	Single	3 T Philips Achieva	24	Manual	0.87	0.87	0.89	0.99
42	#211 - Li 2022	White matter hyperintensities segmentation using an ensemble of neural networks	2021	Human Brain Mapping	Li	Zixiao	Capital Medical University	lizixiao2008@hotmail.com	WHAT	White matter hyperintensities	yes	T1w, T2-FLAIR	Available online	yes	no	Automatic supervised	FSL-FLIRT, FSL-BET for preprocessing	2D	U-Net, SE-Net, and multi-scale features		MICCAI WMH Segmentation Challenge sites 1 and 2	60	Multiple	Philips Achieva 3T, Siemens TrioTim 3T, GE Signa HDxt 3T	60	no							OATS (community-dwelling twins aged 65 and above) and Sydney MAS (community-based longitudinal study of older adults aged 70–90 years at baseline)	Multiple	1.5 T Siemens Magnetom Avanto, 1.5 T Siemens Sonata, Phillips 1.5 T Gyroscan, Philips 3 T Achieva Quasar Dual	40	Manual	0.736 ± 0.074	0.7435	0.631 ± 0.100				7.131 ± 4.664	28.288 ± 12.017	0.880 ± 0.046
																					MICCAI WMH Segmentation Challenge sites 1 and 2	60	Multiple	Philips Achieva 3T, Siemens TrioTim 3T, GE Signa HDxt 3T	5 fold cross validation	yes										5 fold cross validation	Manual	0.833		0.815				5.189	14.306	0.859
																					Chinese National Stroke Registry (CNSR)	60	Multiple	1.5T GE Optima, 1.5T GE Signa HDxt	60	no							OATS (community-dwelling twins aged 65 and above) and Sydney MAS (community-based longitudinal study of older adults aged 70–90 years at baseline)	Multiple	1.5 T Siemens Magnetom Avanto, 1.5 T Siemens Sonata, Phillips 1.5 T Gyroscan, Philips 3 T Achieva Quasar Dual	40	Manual	0.622 ± 0.144		0.490 ± 0.165				12.829 ± 6.157	46.643 ± 18.896	0.924 ± 0.035
																					Chinese National Stroke Registry (CNSR)	60	Multiple	1.5T GE Optima, 1.5T GE Signa HDxt	5 fold cross validation	yes										5 fold cross validation	Manual	0.783		0.834				9.94	20.209	0.751
43	#1989 - Shan 2021	Segmentation of Cerebral Small Vessel Diseases-White Matter Hyperintensities Based on a Deep Learning System	2021	Frontiers in Medicine	He	Kunlun	Chinese PLA General Hospital	kunlunhe@plagh.org		White matter hyperintensities	yes	T2-FLAIR	Unknown	yes	no	Automatic supervised		2D	U-Net		patients diagnosed with the CSVD associated WMH admitted to the Beijing Tiantan Hospital between September 2018 and September 2019	1156	Multiple	1.5T or 3T	870	yes					160		same as training + 90 FLAIR from 3 other hospitals part of The Third China National Stroke Registry (CNSR-III)	Multiple		126	Manual	0.711	0.711	0.647						0.789
44	#201 - Chen 2022	An end-to-end approach to segmentation in medical images with CNN and posterior-CRF	2022	Medical Image Analysis	Chen	Shuai	Erasmus MC	s.chen.2@erasmusmc.nl	Posterior-CRF	White matter hyperintensities	yes	T1, FLAIR	Unknown	yes	no	Automatic supervised	Tensorflow	3D	3D CNN, 3D CRF		MICCAI WMH segmentation challenge database	60	Multiple	Philips Achieva 3T, Siemens TrioTim 3T, GE Signa HDxt 3T	36	yes					12					12	Manual	0.7887(0.09)	0.7887	0.6670(0.14)				4.2972(3.87)	14.8427(12.66) %		0.6952(0.10)
45	#192 - Tran 2022	Automatic segmentation of white matter hyperintensities: validation and comparison with state-of-the-art methods on both Multiple Sclerosis and elderly subjects	2022	NeuroImage: Clinical	Tran	Philippe	Qynapse	ptran@qynapse.com	WHASA-3D	White matter hyperintensities	?	FLAIR, T1w	Commercial product	no	yes	Automatic unsupervised	SPM12 for pre-processing	3D	Non-linear diffusion and watershed parcellation		LITMS (MS dataset)	30	Multiple	Siemens Magnetom Trio 3T	2	yes										28	Manual	0.66 (0.58 ± 0.22 [0.21–0.86])	0.725	0.60 (0.55 ± 0.17 [0.26–0.79])							0.42 (0.39 ± 0.10 [0.20–0.56])		FPR: 0.23 (0.36 ± 0.27 [0–0.82]) ICC: 0.95 absolute volume error: 1.9 (3.9 ± 4.1 [0–13.8])
																					ADNI (three with Alzheimer’s Disease and seven elderly normal controls)	10		GE Discovery MR750W 3T, Philips Ingenia 3T	2											8		0.79 (0.76 ± 0.14 [0.26–0.91])		0.82 (0.80 ± 0.12 [0.32 –0.95])							0.46 (0.45 ± 0.12 [0.15–0.63])		FPR: 0.22 (0.26 ± 0.16 [0.12 – 0.83]) ICC: 0.98 absolute volume error: 2.2 (2.3 ± 1.8 [0–5.8])
																					NIFD (six with FTD, two elderly normal controls and seven unspecified diagnostic)	15		Siemens TrioTim 3T	2											13
																					MEMORA (four with major cognitive impairment, two with AD, two without diagnosis, and one unspecified diagnosis)	5		Philips Ingenia 3T, GE Optima MR450W 3T	2											3
46	#188 - MojiriForooshani 2022	Deep Bayesian networks for uncertainty estimation and adversarial resistance of white matter hyperintensity segmentation	2022	Human Brain Mapping	Goubran	Maged	Sunnybrook Research Institute, University of Toronto	maged.goubran@utoronto.ca	HyperMapp3r	White matter hyperintensities	yes	FLAIR, T1w	Available online	yes	no	Automatic supervised	?	3D	Bayesian CNN based on U-Net		160 with CVD ± VCI or PD (55–86, 75% male) through the ONDRI, 203 individuals with nonsurgical carotid stenosis (47–92, 61% male) through the CAIN study, 37 subjects with nonfluent progressive aphasia, SD, and normal controls through the LIPA study (55–80), and 32 subjects with CVD, VCI, or AD through the VBH study (46–78, 50% male)	432	Multiple	3T not described	432	no							53 with severe WMH burden from MITNEC (mean age 77, 45.2% female), 50 controls from CAIN (mean age 69, 44% female), 37 CVD or PD from ONDRI (mean age 67.9, 31.5% female), 10 control or FTD from LIPA (mean age 67.9), 8 AD, CVD or control from VBH (mean age 77.5, 50% female)	Multiple	3 T	158	SABER-Lesion Explorer semiautomated pipeline, manually edited	0.893 (±0.080)	0.893	0.762 (±0.150)				\	9.843 (±12.134) % (absolute volume difference)		0.753 (±0.119)
47	#170 - Ong 2022	Detection of subtle white matter lesions in MRI through texture feature extraction and boundary delineation using an embedded clustering strategy	2022	Scientific Reports	Hang	Seepheng	Universiti Teknologi Malaysia	sphang@utm.my		White matter hyperintensities	?	T1w, FLAIR	Available online	yes	no	Automatic supervised	MATLAB for preprocessing	2D	gray level co-occurrence matrix (GLCM) embedded clustering technique, and random forest (RF) classifier		clinical study of 121 subjects older than 35 years with cardiovascular risk factors on the protective effect of palm vitamin E tocotrienols on brain white matter	42	Single	1.5T Signa DHx GE	10	yes										32	Manual	High WML load: 89% Mild load: 30%	0.595	High WML load: 88% Mild load: 22%						High WML load: 90% Mild load: 48%			High WML load FPR = 9% Mild load FPR = 19%
48	#156 - Thyreau 2022	Higher-resolution quantification of white matter hypointensities by large-scale transfer learning from 2D images on the JPSC-AD cohort	2022	Human Brain Mapping	Thyreau	Benjamin	Tohoku University	benjamin.thyreau@gmail.com	ConvNet	White matter hyperintensities	yes	T1-w, FLAIR	Available online	yes	no	Automatic supervised	ANTs, NiftyReg for co-registration, FreeSurfer and LST for image processing, Python 3, NiBabel, and the SciPy stack for scripts, PyTorch for implementation	Trained on 2D, implementation in 3D	U-Net		Japan Prospective Studies Collaboration for Aging and Dementia (JPSC-AD)	7699	Multiple	1.5 T MRI (four Philips, one Hitachi, and one General-Electric) and 3 T MRI (one GE and one Siemens)	4096	yes										3598	LST with manual correction (subset 55 images)	0.55	0.55
49	#1999 - Zhu 2022	Automatic segmentation of white matter hyperintensities in routine clinical brain MRI by 2D VB-Net: A large-scale study	2022	Front. Aging Neurosci.	Luo	Xiang	Huazhong University of Science and Technology	flydottjh@163.com	2D VB-Net	White matter hyperintensities	?	T1w, T2w, FLAIR	Available online	yes	no	Automatic supervised	N4 algorithm, ANTs, FSL-BET for preprocessing PyTorch DL Framework	2D	V-Net	Age > 18, no intracranial lesions	Multi-scanner set: subjects with WMH of any degree recruited from the outpatient and inpatient departments of Tongji Hospital, Wuhan, China	849	Multiple	GE Signa HDxt 3.0 T, GE Discovery MR750 3.0 T, UIH uMR 780 3.0 T, GE Signa Excite 1.5 T, GE Signa HDxt 1.5 T, GE Signa Creator 1.5 T, and GE Brivo MR355 1.5 T	5 fold cross validation	yes										5 fold cross validation	Manual correction	0.792	0.7854	0.783				8.927	23.158	0.798	0.702
																					Independent dataset 1	102	Single	3T													Manual correction	0.775		0.822				8.057	21.297	0.764	0.724
																					Independent dataset 2	74	Single	1.5T													Manual correction	0.789		0.794				9.777	22.163	0.792	0.706
																					2017 MICCAI WMH Segmentation Challenge	60	Multiple	Philips Achieva 3T, Siemens TrioTim 3T, GE Signa HDxt 3T													Manual	0.789		0.792				4.946	18.106	0.805	0.764
																					Silver standard dataset	20	Multiple	1.5 and 3T													Manual correction	0.782		0.853				10.266	44.635	0.728	0.642
50	#111 - Huang 2023	Semisupervised white matter hyperintensities segmentation on MRI	2022	Human Brain Mapping	Cao	Peng	University of Hong Kong	caopeng1@hku.hk		White matter hyperintensities	yes	FLAIR, T1w	Unknown	yes	no	Automatic semisupervised	SPM12, FSL, Elastix for pre-processing Wolfram Mathematica	3D	V-Net + LSLoss		HKU-SVD cohort	360	Single	Philips Achieva 3T	340	yes										20	Manual	0.83 ± 0.05	0.79	0.90 ± 0.10				3.33 ± 2.45 mm	11.46 ± 8.97 mm3 (absolute)		0.92 ± 0.07
																					MICCAI WMH segmentation challenge database	60	Multiple	Philips Achieva 3T, Siemens TrioTim 3T, GE Signa HDxt 3T	60	no							MICCAI WMH Segmentation test dataset	Multiple	3T Philips Ingenuity and 1.5T GE Signa HDxt 3T, Philips Achieva 3T, Siemens TrioTim 3T, GE Signa HDxt 3T	110	Manual	0.75 ± 0.11		0.61 ± 0.19				6.04 ± 5.41 mm	30.6 ± 38.64 mm3 (absolute)		0.72 ± 0.15
51	#2210 - Gong 2022	Segmentation and differentiation of periventricular and deep white matter hyperintensities in 2D T2-FLAIR MRI based on a cascade U-net	2022	Frontiers in Neurology	Liu	Shuai	Bejing Institute of Technology School of Life Science	liushuai@bit.edu.cn	Cascade U	White matter hyperintensities	yes	FLAIR	Unknown	no	no	Automatic supervised		2D	U-net, trained with CLoss		community study of Cardio- and cerebrovascular Accident Monitoring, Epidemiology, and caRe quAlity system (CAMERA)	253	Single	3T Philips Achieva TX	176	yes					18					77	Manual	0.605 ± 0.135	0.605	0.621 ± 0.131						0.641 ± 0.184			MCC: 0.617 ± 0.122
52	#1721 - Duarte 2023	Segmenting white matter hyperintensities in brain magnetic resonance images using convolution neural networks	2023	Pattern Recognition Letters	Duarte	Kaue	University of Calgary	kaue.duarte@ucalgary.ca		White matter hyperintensities	yes	FLAIR	Architectures available	yes	no	Automatic supervised		2.5D	U-Net - compares VGG16, VGG19, ResNet152, EfficientNetB0 feature extractors		Calgary Normative Study, Functional Assessment of Vascular Reactivity I and II studies	60	Single	3T GE Discovery MR750	40 - 5 fold cross validation	no					20		MICCAI WMH Segmentation training (3 x 20 subjects)	Multiple	Philips Achieva 3T, Siemens TrioTim 3T, GE Signa HDxt 3T	60	Manually edited												F measure split by locatation and architecture - VGG16 and VGG19 had similar or superior performance
53	#4 - Lee 2023	Automatic segmentation of white matter hyperintensities in T2-FLAIR with AQUA: A comparative validation study against conventional methods	2023	Brain Research Bulletin	Lee	Soojin	Pacific Parkinson Research Centre	soo-jin.lee@ubc.ca	AQUA	White matter hyperintensities	yes	T2-FLAIR	Unknown	no	yes	Automatic supervised	Python, PyTorch	2D	U-Net with Bottleneck Attention Modules	WMH present	In-house datasets from 4 sites	239	Multiple	Siemens Magnetom Vida 3T, Philips Achieva 3T, Philips Ingenia CX 3T, Philips Ingenia Elition X 3T, Philips Ingenia 3T, GE Signa Architect 3T	239	no							MICCAI WMH Segmentation training and test datasets	Multiple	3T Philips Ingenuity and 1.5T GE Signa HDxt 3T, Philips Achieva 3T, Siemens TrioTim 3T, GE Signa HDxt 3T	170	Manual	0.72 ± 0.12	0.72	0.48 ± 0.14				9.28 ± 8.07		0.83 ± 0.14	0.59 ± 0.11		LogAVD: 0.12 ± 0.10
54	#2568 - Tsuchida 2024	Early detection of white matter hyperintensities using SHIVA-WMH detector	2023	Human Brain Mapping	Joliot	Marc	Université de Bordeaux	marc.joliot@u-bordeaux.fr	SHIVA-WMH	White matter hyperintensities	?	T1w, FLAIR or FLAIR only	Available online	yes	no	Automatic supervised	FSL for preprocessing Python 3.7, using Tensorflow 2.7 with Keras backend, scikit-learn (1.0.1), and scikit-image (0.18.3)	3D	U-Net		60 from MICCAI WMH Segmentation Challenge, and 50 from MRi-Share	110	Multiple	Philips Achieva 3T, Siemens TrioTim 3T, GE Signa HDxt 3T 3 T Siemens Prisma (MRi-Share)	110	no						middle-aged and older adults	11 subjects from UK Biobank 10 subjects each from MRi-Share and MWC	Multiple	3 T Siemens Skyra (UK Biobank) Philips Achieva 3T, Siemens TrioTim 3T, GE Signa HDxt 3T 3 T Siemens Prisma (MRi-Share)	31	Manual	VL: 0.66 (0.16) CL: 0.71 (0.13)	0.66	VL: 0.63 (0.20) CL: 0.66 (0.16)		VL: 0.76 (0.18) CL: 0.83 (0.17)		2.82 (3.21)
55	#2581 - Farkhani 2024	End-to-end volumetric segmentation of white matter hyperintensities using deep learning	2024	Computer Methods and Programs in Biomedicine	Farkhani	Sadaf	Copenhagen University Hospital	sadaff@drcmr.dk	VoSHT	White matter hyperintensities		FLAIR, T1	Unknown	yes	no	Automatic supervised	FSL for preprocessing, PyTorch for implementation	3D	CNN, transformer		Healthy individuals aged 62–70 years in the Live active Successful Aging (LISA) project	300	Single	3T Philips Achieva	240	yes					30					30	Manual	85.59	0.8486	91.63 clusterwise, 87.48 voxelwise					0.62		73.43		FPR: 0.0135%, HD: 10.3 mm^3, AUC-PR: 72.67%
																					Healthy individuals aged 62–70 years in the Live active Successful Aging (LISA) project	300	Single	3T Philips Achieva	240	no							MICCAI WMH segmentation challenge test set	Multiple	3T Philips Ingenuity, 1.5T GE Signa	20		84.13		39.97 cluster, 81.49 voxel					0.56		52.79		FPR: 0.0127%, HD: 14.02 mm^3, AUC-PR: 70.2%
56	#2723 - Kumar 2024	Brain hyperintensities: automatic segmentation of white matter hyperintensities in clinical brain MRI images using improved deep neural network	2024	Journal of Supercomuting	Kumar	Puranam Revanth	ICFAI Foundation for Higher Education	revanth123451.rk@gmail.com	SMHHO-DCNN	White matter hyperintensities	yes	FLAIR, T1-w, T2-w	Unknown	yes	no	Automatic supervised	ROBEX for preprocessing	2D	Slime Mold Algorithm and Harris Hawk's Optimization algorithm to train DCNN		WMH Segmentation Challenge and in house dataset	900	Multiple	GE Signa HDxt 3.0 T, GE Discovery MR750 3.0 T, UIH uMR 780 3.0 T, GE Signa Excite 1.5 T, GE Signa HDxt 1.5 T, GE Signa Creator 1.5 T, and GE Brivo MR355 1.5 T.	276 (3T only)	yes					74 (1.5T only)					550	Manual	87.2 ± 0.11	0.872	89.5 ± 0.23				6.21 ± 0.1	20.5 ± 0.04	90.3 ± 0.08	88.8 ± 1.01
57	#2610 - Rachmadi 2024	A new family of instance-level loss functions for improving instance-level segmentation and detection of white matter hyperintensities in routine clinical brain MRI	2024	Computers in Biology and Medicine	Rachmadi	Muhammad Febrian	RIKEN Center for Brain Science	febrian.rachmadi@riken.jp		White matter hyperintensities	yes	FLAIR	Available online	yes	no	Automatic supervised	optiBET for preprocessing, CUDA, Pytorch and MONAI for implementation	2D	Instance loss functions - tested in 2D SwinUNETR models		ADNI-GO - healthy and MCI	20	Multiple		12 - 5 fold CV	no					4 - 5 fold CV		WMH segmentation challenge	Multiple	Philips Achieva 3T, Siemens TrioTim 3T, GE Signa HDxt 3T	60	semi-automatically	0.6148	0.6148	0.434						0.4744	0.4599		FNR: 0.566, FDR: 0.3896
58	#2641 - Chang 2024	Detection of White Matter Hyperintensities in Magnetic Resonance Imaging by Hyperspectral Subpixel Detection	2024	IEEE	Yen-Chieh	Ouyang	China Medical University Hospital	ycouyang@nchu.edu.tw	IKCEM	White matter hyperintensities	?	FLAIR, T2WI-SPACE and T1WI-MPRAGE	Unknown	yes	no	Automatic supervised	FSL for preprocessing	3D	Hyperspectral algorithm - iterative constrained energy minimization (CEM) and kernal CEM		Patients with AD	10	Single	1.5T MRI (Aera, Siemens)	?	yes										?	Manual	0.866 - 0.929 depending on number of training samples	0.8975
59	#2613 - Demeusy 2024	Development and validation of a two-stage convolutional neural network algorithm for segmentation of MRI white matter hyperintensities for longitudinal studies in CADASIL	2024	Computers in Biology and Medicine	Chabriat	Hugues	Université Paris Cité	hugues.chabriat@aphp.fr		White matter hyperintensities	?	T1w, FLAIR	Unknown	yes	no	Automatic supervised	ITK (https://itk.org), ANTS for pre-processing	3D	CNN	Patients with a genetically confirmed diagnosis of CADASIL (cysteine mutation in EGFr-domains of the NOTCH3 gene)	Longitudinal study (3 datasets A,B,C) of patients with CADASIL followed fom 2003, every 18-24 months at CERVCO, https://www.cervco.fr. Training done with baseline scans (dataset A,preleminary model) and follow-up scans (dataset B,C,final model).Note that dataset B composed of paired MRI images obtained using 3T scanner after scanner change	90 at baseline visit.(Dataset A), 66 (Dataset B), 50 (Dataset C)	Multiple	1.5T MRI GE SIGNA scanner was switched for a 3T SIEMENS for follow up visits	22 (44 visits) to train preliminary model (from Dataset A)+ 25 (50 visits) to train final model from Dataset C)	yes	CADASIL patients	same study	multiple	1.5T MRI GE SIGNA scanner was switched for a 3T SIEMENS for follow up visits.	9 (validation of preliminary model) + 5 (validation of final model after including follow up visits in training)	CADASIL patients from same study	same study	multiple	1.5T MRI GE SIGNA scanner was switched for a 3T SIEMENS for follow up visits.	59 (preliminary model) + 20 final model)	Manual, semi-automated	0.83 (0.09)	0.83	0.71 (0.19)					25.7 (42.2) (%)		0.49 (0.16)		HD(mm): 6.67 (5.53)
																																							0.742154
			2014	5																																			0.462
			2015	2																																			0.92
			2016	3
			2017	7
			2018	5
			2019	6
			2020	5
			2021	8
			2022	10
			2023	3
			2024	5
[truncated: 5 more columns]

## Sheet: pvs
		Identification							Outcome					Segmentation Methods						Population / Dataset - Training							Population / Dataset - Test / Validation					Population / Dataset - Test / Validation					Performance Evaluation Metrics
	Covidence ID	Title	Publication_year	Journal	Corresponding_author_last_name	Corresponding_author_first_name	Institution	Email	Name_of_segmentation_tool	Type_of_lesion_segmented	Segmentation_mask_generated	MR_sequences_used	Availability_of_tool	Preprocessing_needed	Preprocessing_within_method	Seg_type	Seg_dependencies	Seg_dimension	Seg_base_architecture	Inclusion_criteria_training	Dataset_training	Total_participants or scans	Data_from_single_or_multiple_scanners_training	MR_type_training	Number_of_subjects_training	Validation_dataset_same_as_training	Inclusion_criteria_test	Dataset_test	Data_from_single_or_multiple_scanners_test	MR_type_test	Number_of_subjects_test	Inclusion_criteria_validation	Dataset_validation	Data_from_single_or_multiple_scanners_validation	MR_type_validation	Number_of_subjects_validation	Reference_standard	DSC	Sensitivity / TPR / recall	Specificity	PPV	FP_avg	HD95	AVD	Precision / PPV	F1	Accuracy	Other_performance_metric	Process_tim _per_scan
1	#648 - Boespflug 2018	MR Imaging-based Multimodal Autoidentification of Perivascular Spaces (mMAPS): Automated Morphologic Segmentation of Enlarged Perivascular Spaces at Clinical Field Strength	2017	Radiology	Boespflug	Erin L.	Oregon Health and Science University	boespfle@ohsu.edu	mMAPS	Perivascular spaces	yes	T1w, FLAIR, T2w/PD	Unknown	yes	no	semi-automatic, rule-based	MRIConvert, Freesurfer, slicer3, 3dAllineate, AFNI for preprocessing, run in MATLAB	2D	Deterministic rule based	Older adults without dementia	Acquired as part of ongoing research at the National Institute on Aging	14 x 2	Single	3T Siemens TIM Trio	14	yes										14	Manual											Segmented PVS compare against manually segmnented PVS using metrics like correlation b/w number of counts etc.	1 h per participant
2	#469 - Schwartz 2019	Autoidentification of perivascular spaces in white matter using clinical field strength T1 and FLAIR MR imaging	2019	NeuroImage	Schwartz	Daniel L.	Oregon Health and Science University	schwartd@ohsu.edu		Perivascular spaces	?	T1w, FLAIR	Unknown	yes	no	semi-automatic, rule based method	Slicer3, MRIConvert, Freesurfer, AFNI, MATLAB for preprocessing	2D	Deterministic rule based		ongoing prospective research study - older dementia-free adults living independently	14	Single	3T Siemens Trio	?	?										?	Manual		0.775									Segmented PVS compare against manually segmnented PVS using metrics like correlation b/w number of counts etc.
																					ADNI2	30	Multiple	?	?	?										?	Manual		0.875									Segmented PVS compare against manually segmnented PVS using metrics like correlation b/w number of counts etc.
3	#375 - Dubost 2020	Weakly supervised object detection with 2D and 3D regression neural networks	2020	Medical Image Analysis	Dubost	Florian	University Medical Center Rotterdam	f.dubost@erasmusmc.nl	GP-Unet	Perivascular spaces	yes	T2w	Unknown	yes	no	Automatic supervised	Python in Keras with TensorFlow as backend	3D	CNN - global pooling U-Net		2D CNNs for the MNIST dataset and on 3D CNNs for the brain dataset - data shown for brain dataset	2202	Single	GE-Healthcare 1.5T	1000	yes					202					1000	Manual		62.1 +/- 8.7			2.33 +/- 1.71 FP/scan						avg training time = 1 day avg FAUC: 72.0 +/- 13.3 false negatives per scan: 2.44 +/- 2.01
4	#1202 - Spijkerman 2022	Automatic quantification of perivascular spaces in T2-weighted images at 7 T MRI	2022	Cerebral Circulation - Cognition and Behavior	Kuijf	Hugo	University Medical Center Utrecht	h.kuijf@umcutrecht.nl		Perivascular spaces	?	T1w, T2w-TSE	Unknown	?	no	Semi-automatic	SPM12 for white matter segmentation	2D	k-NN		30 participants of the PREDICT-MR study, 20 participants of the second Utrecht Diabetic Encephalopathy Study (UDES2)	50	?	7T scanner not described	50 - leave-one-out approach	yes										50 - leave one out approach	Manual	0.61										ICC (absolute/consistency): 0.64/0.75	3 hours
5	#2576 - Huang 2024	Development and validation of a perivascular space segmentation method in multi-center datasets	2024	NeuroImage	Zhang	Ruiting	Zhejiang University School of Medicine	zhangruiting@zju.edu.cn	mcPVS-Net	Perivascular spaces	yes	T1w	Available online	yes	no	Automatic supervised	ANTS, SPM12, Fuzzy C-means method for preprocessing	3D	nnU-Net	Both cognitively normal and impaired, selected participants with high number of PVS	Alzheimer's Disease Neuroimaging Initiative (ADNI)-3 database	65	Multiple	3T Siemens, GE, Philips	40	yes										15	Manual	0.80 ± 0.09	0.79 ± 0.12						0.81 ± 0.09
6	#2640 - Zhang 2024	Quantitative Analysis of Multimodal MRI Markers and Clinical Risk Factors for Cerebral Small Vessel Disease Based on Deep Learning	2024	International Journal of General Medicine	Shi	Feng	Shanghai United Imaging Intelligence Co.	feng.shi@uii-ai.com	VB-Net	Perivascular spaces	yes	T2w	Unknown	?	?	Automatic supervised	?	2D	VB-Net	Age > 18, presence of symptomatic microvascular disease, exluded those with liver and kidney problems, pregant, non-vascular dementia, parkinson's, or other neurodegenerative diseases	211 lacunar stroke and 83 control patients at Hangzhou First People’s Hospital	294	Single	GE MR Model 750 3.0 T or 1.5 T	likely 5 fold CV as done previously	?										?	Manually corrected		0.972(0.967, 0.977)						0.920(0.908, 0.931)
Not included but might wonder why:			EXCLUDED BECAUSE:
	#609 - Ballerini 2018	Perivascular Spaces Segmentation in Brain MRI Using Optimal 3D Filtering	ground truth not manually segmented or corrected							Perivascular spaces
	#1003 - Boutinaud 2021	3D Segmentation of Perivascular Spaces on T1-Weighted 3 Tesla MR Images With a Convolutional Autoencoder and a U-Shaped Neural Network	young healthy adults
		Deep learning based detection of enlarged perivascular spaces on brain MRI	not found in search
	#360 - Choi 2020	MRI-visible dilated perivascular spaces in healthy young adults: A twin heritability study	young healthy adults
	#651 - Hou 2017	Enhancement of perivascular spaces in 7 T MR image using Haar transform of non-local cubes and block-matching filtering	enhancement
	#601 - Lian 2018	Multi-channel multi-scale fully convolutional network for 3D perivascular spaces segmentation in 7T MR images	young healthy adults
		Development and initial evaluation of a semi-automatic approach to assess perivascular spaces on conventional magnetic resonance images
	#679 - Zhang 2017	Structured learning for 3-D perivascular space segmentation using vascular features	population not described
	#2644 - Chae 2024	Deep Cascade of Convolutional Neural Networks for Quantification of Enlarged Perivascular Spaces in the Basal Ganglia in Magnetic Resonance Imaging	method not sufficiently described
	#754 - Park 2016	Segmentation of perivascular spaces in 7T MR image using auto-context model with orientation-normalized features.	young healthy adults
	#536 - Dubost 2019	Enlarged perivascular spaces in brain MRI: Automated quantification in four regions	outcome is score
	#942 - Yang 2021	Direct Rating Estimation of Enlarged Perivascular Spaces (EPVS) in Brain MRI Using Deep Neural Network	outcome is rating
	#2567 - Deike 2024	Machine Learning-Based Perivascular Space Volumetry in Alzheimer Disease	method not described
	#1242 - Zong 2016	Visualization of perivascular spaces in the human brain at 7 T: sequence optimization and morphology characterization	semi automated, young healthy subjects
	#28 - Tachibana 2024	Late-Life High Blood Pressure and Enlarged Perivascular Spaces in the Putaminal Regions of Community-Dwelling Japanese Older Persons	no validation
	#199 - Perosa 2022	Perivascular space dilation is associated with vascular amyloid-β accumulation in the overlying cortex	manual detection only
	#2662 - Javierre-Petit 2024	Quantitative assessment of enlarged perivascular spaces via deep-learning in community-based older adults reveals independent associations with vascular neuropathologies, vascular risk factors and cognition	ex vivo cases
	#193 - Williamson 2022	Automated grading of enlarged perivascular spaces in clinical imaging data of an acute stroke cohort using an interpretable, 3D deep learning framework	grading not quantification
	#1159 - Jung 2019	Enhancement of Perivascular Spaces Using Densely Connected Deep Convolutional Neural Network	healthy volunteers, also enhancement not segmentation
	#1486 - Sepehrband 2019	Image processing approaches to enhance perivascular space visibility and quantification using MRI	healthy young adults
	#531 - Dubost 2019	3D regression neural network for the quantification of enlarged perivascular spaces in brain MRI	compared to visual scores
	#5 - Sudre 2024	Where is VALDO? VAscular Lesions Detection and segmentatiOn challenge at MICCAI 2021	method not described
	#1677 - González-Castro 2017	Reliability of an automatic classifier for brain enlarged perivascular spaces burden and comparison with human performance	PVS rating
[truncated: 4 more columns]

## Sheet: microbleeds
		Identification							Outcome					Segmentation Methods						Population / Dataset - Training							Population / Dataset - Test / Validation					Population / Dataset - Test / Validation					Performance Evaluation Metrics
	Covidence ID	Title	Publication_year	Journal	Corresponding_author_last_name	Corresponding_author_first_name	Institution	Email	Name_of_segmentation_tool	Type_of_lesion_segmented	Segmentation_mask_generated	MR_sequences_used	Availability_of_tool	Preprocessing_needed	Preprocessing_within_method	Seg_type	Seg_dependencies	Seg_dimension	Seg_base_architecture	Inclusion_criteria_training	Dataset_training	Total_participants or scans	Data_from_single_or_multiple_scanners_training	MR_type_training	Number_of_subjects_training	Validation_dataset_same_as_training	Inclusion_criteria_test	Dataset_test	Data_from_single_or_multiple_scanners_test	MR_type_test	Number_of_subjects_test	Inclusion_criteria_validation	Dataset_validation	Data_from_single_or_multiple_scanners_validation	MR_type_validation	Number_of_subjects_validation	Reference_standard	DSC	Sensitivity / TPR / recall	TPR for calc	Specificity	FP_avg	FP_avg for calc	HD95	AVD	Precision / PPV	PPV for calc	F1	Accuracy
1	#768 - QiDou 2016	Automatic Detection of Cerebral Microbleeds From MR Images via 3D Convolutional Neural Networks	2016	IEEE Trans Med Imaging	Shi	Lin	The Chinese University of Hong Kong	shilin@cuhk.edu.hk		Cerebral microbleeds	no	SWI	Available online	yes	no	Automatic supervised	?	3D	FCN for detection, 3D-CNN for classification		Stroke or normal aging with CMBs	320	Single	3T Philips	230	yes					50					40	Manual		93.16	93.16		2.74	2.74			44.31	44.31
2	#1833 - Zhang 2018	Voxelwise detection of cerebral microbleed in CADASIL patients by leaky rectified linear unit and early stopping	2017	Multimed Tools Appl	Wang	Shui-Hua	Nanjing Normal University	wangshuihua@njnu.edu.cn		Cerebral microbleeds	?	SWI	Unknown	no	yes	Automatic supervised	?	?	SNP with SLFN classifier and LReLU activation function		10 CADASIL, 10 HC	20	Single	Siemens Verio 3T	8/10 fold	yes					1/10 fold					1/10 fold	Manual		93.05 %	93.05	93.06 %								93.06 %
3	#2171 - Ateeq 2018	Ensemble-classifiers-assisted detection of cerebral microbleeds in brain MRI	2018	Computers & Electrical Engineering	Mehmood	Irfan	Sejong University	irfanmehmood@ieee.org		Cerebral microbleeds	?	SWI	Unknown	yes	no	Automatic supervised	BrainSuite Tool for skull-stripping, MATLAB for classification	?	Statistical thresholding and hole filling for detection, SVM, QDA and ensemble classifiers compared		SWI-CMB database from DOI: 10.1109/TMI.2016.2528129	20	Single	3T Philips	14	yes										6	Manual		0.937	93.7		56 FP/patient	56
4	#496 - Liu 2019	Cerebral microbleed detection using Susceptibility Weighted Imaging and deep learning.	2019	NeuroImage	Liu	Saifeng	The MRI Institute for Biomedical Research	liusaifeng@gmail.com		Cerebral microbleeds	no	SWI	Unknown	yes	no	Automatic supervised	ANTs, FSL, Matlab for preprocessing Keras v2.1.3, with Tensorflow v1.8.0 for training model	3D	CNN, 3D-FRST for candidate detection		220 datasets including 100 hemodialysis cases, 97 TBI cases, 13 stroke cases, and 10 healthy controls	220	Multiple	1.5T Essenza, 3T Verio or 3T Trio Siemens	154	yes					25					41	Manual		0.958	95.8		1.6 per case	1.6			0.709	70.9
5	#1113 - Lu 2020	Diagnosis of cerebral microbleed via VGG and extreme learning machine trained by Gaussian map bat algorithm	2020	Journal of Ambient Intelligence and Humanized Computing	Wang	Shui-Hua	University of Leicester	shuihuawang@ieee.org	VGG-ELM-GBA	Cerebral microbleeds	?	Unknown	Unknown	?	?	Automatic supervised	MATLAB with neural network toolbox	?	VGG for extraction, ELM-GBA for identification		10 CADASIL, 10 HC	20	Unknown	Unknown	0.7	yes										0.3	Manual		0.9308	93.08	0.8712								0.9005
6	#321 - Al-Masni 2020	Automated detection of cerebral microbleeds in MR images: A two-stage deep learning approach	2020	Neuroimage: Clinical	Kim	Dong-Hyun	Yonsei University	donghyunkim@yonsei.ac.kr		Cerebral microbleeds	?	SWI, phase images	Available online	yes	no	Automatic supervised	FSL-BET for pre-processing Darknet for YOLO, Python with Keras and Tensorflow for 3D-CNN	3D	YOLO, 3D-CNN		Set of MR brain volumes at Gachon University Gil Medical Center	179	Multiple	3.0 T Verio and Skyra Siemens MRI scanners	5 fold cross validation	yes										5 fold cross validation	Manual		HR: 94.32% LR: 91.80%	93.06		HR: 1.42 LR: 1.89	1.655			HR: 61.94% LR: 67.21%	64.575	HR: 74.77% LR: 77.60%
7	#1817 - Duan 2020	Primary Categorizing and Masking Cerebral Small Vessel Disease Based on “Deep Learning System”	2020	Front Neuroinform	Wang	Yongjun	Capital Medical University	weishantiantan@gmail.com		Cerebral microbleeds	yes	T2*	Unknown	yes	yes	Automatic supervised	?	?	U-Net	Age > 18, ischemic stroke or TIA, 1 or more CSVD sign on MRI without hemorrhage or brain tumor	The Third China National Stroke Registry (CNSR-III)	359	Multiple	GE Discovery MR750 3T, Philips Achieva 1.5T, GE Optima MR360 1.5T, Siemens Verio 3T, Siemens Avanto 1.5T, Siemens TrioTim 3T	359	no						2-4 signs of CVSD, independent from test dataset		Multiple	GE Discovery MR750 3T, Philips Achieva 1.5T, GE Optima MR360 1.5T, Siemens Verio 3T, Siemens Avanto 1.5T, Siemens TrioTim 3T	30	Manual	0.503										0.713
8	#1267 - Afzal 2021	An Efficient False-Positive Reduction System for Cerebral Microbleeds Detection	2020	Computers, Materials & Continua	Maqsood	Muazzam	COMSATS University	muazzam.maqsood@cuiatk.edu.pk		Cerebral microbleeds	?	SWI	Unknown	yes	no	Automatic supervised	BrainSuite Tool (for skull stripping)	3D	K-mean clustering, CNN		Training: 104 CMBs data samples from 14 individuals	20	Single	3T Philips-medical scheme	14								63 CMBs samples from 6 individuals			6	Manual		0.999	99.9	0.98	1.5	1.5			0.969	96.9		0.989
9	#298 - Chesebro 2021	Automated detection of cerebral microbleeds on T2*-weighted MRI	2021	Scientific Reports	Brickman	Adam	Columbia University	amb2139@columbia.edu	MAGIC	Cerebral microbleeds	yes	T2* weighted SWI or GRE, T1 to create CSF mask	Unknown	yes	no	Automatic unsupervised	FSL, SPM for pre-processing	2D	Canny edge detection and circular Hough transform							n/a							Washington Heights-Inwood Columbia Aging Project (WHICAP) - 44 randomly selected from individuals rated visually as having at least one microbleed; 34 randomly selected from individuals rated visually as not having any microbleeds	Single	3T Philips Intera	78	Manual		93% SWI only, 92% GRE only, 95% combined	95		9.7 FP/scan SWI 17.1 FP/scan GRE	9.7			0.11 SWI, 0.07 GRE	11
10	#278 - Li 2021	Detecting cerebral microbleeds via deep learning with features enhancement by reusing ground truth	2021	Computer Methods and Programs in Biomedicine	Bai	Pengfei	South China Normal University	baipf@scnu.edu.cn	Feature Enhancement (FE)	Cerebral microbleeds	yes	SWAN	Unknown	yes	no	Automatic supervised	ANTs for preprocessing, PyTorch	3D	SSD, VGG-16		from the third affiliated hospital of sun yat-sen university	58	Single	3T GE Discovery MR750	33	yes					8					17	Manual		0.9	90				0.31				0.764
11	#2285 - Lu 2021	A cerebral microbleed diagnosis method via FeatureNet and ensembled randomized neural networks	2021	Applied Soft Computing	Zhang	Yu-Dong	University of Leicester	yudongzhang@ieee.org	FeatureNet-EN	Cerebral microbleeds	?	SWI	Unknown	yes	no	Automatic supervised	MATLAB	2D	15-layer FeatureNet with Ensemble learning (ensemble of SNN, RVFL and ELM)		10 CADASIL and 10 healthy from Nanjing medical university (generated 13,031 samples)	20	Single	Siemens Verio 3T	5 fold cross validation	yes										5 fold cross validation	Manual		0.9827	98.27	0.9893					0.9889	98.89	0.9858	0.986
12	#260 - Myung 2021	Novel Approaches to Detection of Cerebral Microbleeds: Single Deep Learning Model to Achieve a Balanced Performance	2021	Journal of Stroke and Cerebrovascular Diseases	Myung	Min Jae	Kyung Hee University College of Medicine	bandilee@khu.ac.kr		Cerebral microbleeds	?	GRE	Unknown	yes	no	Automatic supervised	FSL-BET for preprocessing, SPM12 for postprocessing	3D	YOLO V2 with CSF filtering		"anonymized patients" - no information on patient population	186	Single	3T Philips Achieva TX	140	yes										46	Manual		0.669	66.9		2.15	2.15			0.7975	79.75	0.7276
13	#253 - Rashid 2021	DEEPMIR: a deep neural network for differential detection of cerebral microbleeds and iron deposits in MRI	2021	Scientific Reports	Rashid	Tanweer	University of Texas Health Science Center San Antonio	rashidt1@uthscsa.edu	DEEPMIR	Cerebral microbleeds	?	T1w, T2w, SWI	Available online	yes	no	Automatic supervised	ANTs, FSL, MATLAB for pre-processing	2D	U-Net with padded convolutions		MESA Exam 6 Atrial Fibrillation Ancillary Study	24	Multiple	Siemens Skyra and Prisma Fit 3T	17- leave-one-out approach	yes					6 - leave one out approach					1 - leave one out approach	Manual		0.84 ± 0.07 CI [0.70, 0.98]	84						0.59 ± 0.08 CI [0.43, 0.75]	59		1.15 ± 0.07; CI [1.00, 1.29]
14	#1247 - Ferlin 2021	A Comprehensive Analysis of Deep Neural-Based Cerebral Microbleeds Detection System	2021	Electronics	Grochowski	Michał	Institute of Maritimr and Tropical Medicine	michal.grochowski@pg.edu.pl		Cerebral microbleeds	?	SWI	Unknown	yes	no	Automatic supervised	Pytorch	2D	Fast R-CNN with ResNet50		Cerebral microbleeds dataset collected and prepared by Medical Imaging LABoratory (MILAB) at Yonsei University and Gachon University Gil Medical Center (Al-masni et al https://www.sciencedirect.com/science/article/pii/S2213158220303016?via%3Dihub) 72 High in-plane resolution (HR_data): 0.5 × 0.5 mm2; 107 Low in-plane resolution (LR_data): 0.8 × 0.8 mm2.	179	Multiple	3.0 T Verio and Skyra Siemens	179	no							Cerebral microbleed dataset from Dou, et al (https://ieeexplore.ieee.org/document/7403984) consisting of 320 subjects with 20 publicly available			20	Manual		0.9262	92.62		0.24	0.24			0.8974	89.74	0.9084
15	#1397 - Stanley 2022	Automated cerebral microbleed detection using selective 3D gradient co-occurance matrix and convolutional neural network	2022	Biomedical Signal Processing and Control	F. Stanley	Berakhah	Arunachala College of Engineering for Women	berakhahs@gmail.com	S3DGCM	Cerebral microbleeds	?	SWI	Unknown	no	yes	Automatic supervised	?	?	CNN with LSTM for classification, features extracted using Scharr gradient operator and 3D GLCM		SWI-CMB Dataset	320	Single	3T Philips Medical System	230 - 10 fold cross validation	yes										90 - 10 fold cross validation	Manual		0.9876	98.415	0.9721	3.46	3.025					0.9876	0.9824
																					SVS-CMB Dataset	179	Multiple	3T Siemens Verio and Skyra	107 - 10 fold cross validation	yes										72 - 10 fold cross validation	Manual		0.9807		0.9736	2.59						0.9831	0.9783
16	#1494 - Fan 2022	Cerebral Microbleed Automatic Detection System Based on the "Deep Learning"	2022	Frontiers in Medicine	Shan	Wei	Capital Medical University	weishanns@gmail.com		Cerebral microbleeds	yes	SWI	Unknown	yes	no	Automatic supervised	?	3 x 2D slices	3D U-Net	diagnosed with cerebral small vessel disease (CSVD) with clear cerebral microbleeds (CMBs) on MRI-SWI	Patients at Beijing Tiantan Hospital	1615	Multiple	1.5T or 3T scanners, GE, Siemens and Philips	1285	no					330		Third China National Stroke Registry (CNSR-III)	Multiple	Not listed	72	Manual	0.72	0.852	85.2	small lesions: 78.07% large lesions: 83.72%					0.751	75.1		0.933
17	#1482 - Fang 2023	Knowledge-guided 2.5D CNN for cerebral microbleeds detection	2023	Biomedical Signal Processing and Control	Zhang	Rong	Ningbo University	zhangrong@nbu.edu.cn	KBPNet	Cerebral microbleeds	?	SWI	Unknown	yes	no	Automatic supervised	FSL-BET for preprocessing, PyTorch	2.5D	2.5D CNN		SWI-CMB database from DOI: 10.1109/TMI.2016.2528129	20	Single	3T Philips	14	yes										6	Manual		0.9824	98.24		1.72	1.72			0.941	94.1
18	#1827 - Sundaresan 2023	Automated detection of cerebral microbleeds on MR images using knowledge distillation framework	2023	Front. Neuroinform.	Griffanti	Ludovica	University of Oxford	ludovica.griffanti@psych.ox.ac.uk	MicrobleedNet	Cerebral microbleeds	?	SWI	Available online	yes	no	Automatic supervised	FSL, Blood vessel removal: Sundaresan et al. (2022)	3D	3D encoder-decoder (FRST) for detection, student-teacher framework for classification		UK Biobank (preselected 78 CMB candidate subjects using the method proposed in Sundaresan et al. (2022))	78	Single	3T Siemens Magnetom Skyra	44	yes					10					24	Manual		0.83	84.6		0.5	1.4			0.74	76
												T2*-GRE									The Oxford Vascular Study (OXVASC) dataset - recently experienced a minor non-disabling stroke or transient ischemic attack	74	Single	3T Siemens Verio	5 fold cross validation	yes										5 fold cross validation	Manual		0.9			0.9				0.84
												SWI									UK Biobank (preselected 78 CMB candidate subjects using the method proposed in Sundaresan et al. (2022))	78	Single	3T Siemens Magnetom Skyra	78	no							The tranexamic acid for intraCerebral hemorrhage 2 (TICH2) trial MRI sub-study dataset (115) - subjects with spontaneous intracerebral hemorrhage	Single	3.0T Philips Medical System	135	Manual		0.82			3.1				0.62
												SWI									UK Biobank (preselected 78 CMB candidate subjects using the method proposed in Sundaresan et al. (2022))	78	Single	3T Siemens Magnetom Skyra	78	no							The stroke dataset from Hong Kong (SHK) - 126 with stroke, 194 normal aging (20 available)	Not clear	Not clear	20	Manual		0.87			0.5				0.89
												SWI for training, T2*GRE for testing									UK Biobank (preselected 78 CMB candidate subjects using the method proposed in Sundaresan et al. (2022))	78	Single	3T Siemens Magnetom Skyra	78	no							The Oxford Vascular Study (OXVASC) dataset - recently experienced a minor non-disabling stroke or transient ischemic attack	Single	3T Siemens Verio	74	Manual		0.81			2				0.71
19	#20 - Ateeq 2023	Naïve Bayes classifier assisted automated detection of cerebral microbleeds in susceptibility-weighted imaging brain images	2023	Biochemistry and Cell Biology	Ali	Jehad	Ajou University	jehadali@ajou.ac.kr		Cerebral microbleeds	?	SWI	Unknown	yes	no	Automatic supervised	BrainSuite Tool for skull-stripping	2D	Random forest, Naïve Bayes classifiers		SWI-CMB database from DOI: 10.1109/TMI.2016.2528129	20	Single	3T Philips	14	yes										6	Manual		NB: 90.5 RF: 87.5	87.5		NB: 57.5 FP/subject RF: 44 FP/subject	44						NB: 97.25% RF: 97.8%
20	#11 - Wu 2023	Deep learning based on susceptibility-weighted MR sequence for detecting cerebral microbleeds and classifying cerebral small vessel disease	2023	BioMedical Engineering OnLine	Qin	Bing	Sun Yat-Sen University	qinb5@mail.sysu.edu.cn		Cerebral microbleeds	yes	SWS (SWAN, SWI)	Unknown	yes	no	Automatic supervised	?	2D	Mask R-CNN for detection		Patients from SYSUTH (a hospital in Guangzhou city) and MMPH (a hospital in Maoming city): 203 aSVD patients, 99 CAA patients, and 34 CADASIL patients	336	Multiple	6 different scanners	336	no							Patients from STUMFH (a hospital in Shantou city): 14 aSVD patients, 7 CAA patients, and 7 CADASIL patients	Single	Different from development set	28	Manual	0.627 ± 0.296	0.706 ± 0.365	70.6
21	#103 - Lee 2023	Detection of Cerebral Microbleeds in MR Images Using a Single-Stage Triplanar Ensemble Detection Network (TPE-Det)	2022	Journal of Magnetic Resonance Imaging	Kim	Dong-Hyun	Yonsei University	donghyunkim@yonsei.ac.kr	TPE-Det	Cerebral microbleeds	?	SWI	Available online	yes	no	Automatic supervised	PyTorch	3D	U-Net based on EfficientDet (2D CNN)		85 patients with 274 CMBs for training, 6 patients with 17 CMBs for validation, and 25 patients with 76 CMBs for testing	116	Multiple	3.0 T Verio and Skyra Siemens	85	yes					17					25	Manual		0.9605	90.54		0.88 (CMBs present) 1.08 (CMBs absent)	0.875			0.7676	78.215
																										no							58 subjects with 148 microbleeds and 21 subjects absent from CMBs were collected (76.13 ± 7.89 years, 47 women, 32 women)	Single	3.0 T Biograph mMR Siemens	79	Manual		0.8503			0.55 (CMBs present) 0.67 (CMBs absent)				0.7967
22	#2584 - Xia 2024	Deep-Learning-Based MRI Microbleeds Detection for Cerebral Small Vessel Disease on Quantitative Susceptibility Mapping	2023	Journal of Magnetic Resonance Imaging	Peng	Cao	The University of Hong Kong	caopeng1@hku.hk		Cerebral microbleeds	?	QSM	Unknown	yes	no	Automatic supervised	CycleGAN (Used for data augmentaion) + FSL	2.5D	FRST (Fast radial symmetrical transform) + V-Net		Patients with cerebral small vessel disease	393	Single	3.0-T MRI (Philips Healthcare, Achieva)	280	yes		same study	single	3.0-T MRI (Philips Healthcare, Achieva)	35		same study/dataset	single	3.0-T MRI (Philips Healthcare, Achieva)	78	Manual		88.9	88.9		2.87	2.87			49.7	49.7
23	#2640 - Zhang 2024	Quantitative Analysis of Multimodal MRI Markers and Clinical Risk Factors for Cerebral Small Vessel Disease Based on Deep Learning	2024	International Journal of General Medicine	Shi	Feng	Shanghai United Imaging Intelligence Co.	feng.shi@uii-ai.com	VB-Net	Cerebral microbleeds	yes	SWI	Unknown	?	?	Automatic supervised	?	2D	VB-Net	Age > 18, presence of symptomatic microvascular disease, exluded those with liver and kidney problems, pregant, non-vascular dementia, parkinson's, or other neurodegenerative diseases	211 lacunar stroke and 83 control patients at Hangzhou First People’s Hospital	294	Single	GE MR Model 750 3.0 T or 1.5 T	?	?										?	Manually corrected		0.771(0.615, 0.927)	77.1								0.759(0.601, 0.916)
																																								89.5289			3.025				70.5843
																																								99.9			0.24				11
Not included but might wonder why:
		A single-stage detector of cerebral microbleeds using 3D feature fused region proposal network (FFRP-Net)	2022	2022 IEEE 4th International Conference on Artificial Intelligence Circuits and Systems (AICAS)					FFRP-Net
		Cerebral Micro-Bleeding Detection Based on Densely Connected Neural Network	2019	Front. Neurosci					DenseNet
		Detecting cerebral microbleeds with transfer learning	2019	Machine Vision and Applications					ResNet-50
[truncated: 6 more columns]

## Sheet: lacunes
		Identification							Outcome					Segmentation Methods						Population / Dataset - Training							Population / Dataset - Test / Validation					Population / Dataset - Test / Validation					Performance Evaluation Metrics
	Covidence ID	Title	Publication_year	Journal	Corresponding_author_last_name	Corresponding_author_first_name	Institution	Email	Name_of_segmentation_tool	Type_of_lesion_segmented	Segmentation_mask_generated	MR_sequences_used	Availability_of_tool	Preprocessing_needed	Preprocessing_within_method	Seg_type	Seg_dependencies	Seg_dimension	Seg_base_architecture	Inclusion_criteria_training	Dataset_training	Total_participants or scans	Data_from_single_or_multiple_scanners_training	MR_type_training	Number_of_subjects_training	Validation_dataset_same_as_training	Inclusion_criteria_test	Dataset_test	Data_from_single_or_multiple_scanners_test	MR_type_test	Number_of_subjects_test	Inclusion_criteria_validation	Dataset_validation	Data_from_single_or_multiple_scanners_validation	MR_type_validation	Number_of_subjects_validation	Reference_standard	DSC	Sensitivity / TPR / recall	Specificity	PPV	FP_avg	HD95	AVD	Precision / PPV	F1	Accuracy	Other_performance_metric	Process_tim _per_scan
1	#883 - Uchiyama 2015	Eigenspace template matching for detection of lacunar infarcts on MR images	2014	Journal of Digital Imaging	Uchiyama	Yoshikazu	Kumamoto University	y_uchi@kumamoto-u.ac.jp		Lacunar infarcts	?	T1w, T2w	Unknown	?	?	?	?	2D	Apply eigenspace template matching to previous method (top-hat transformation and multiple-phase binarization for detection, rule-based schemes and a SVM for classification)	Suspicious abnormal cases with lacunar infarcts	1,143 images from 132 patients (mean age, 63.4 years; age range, 28–83 years)	132	Single	1.5T GE Signa Excite Twin Speed	?	?										?	Manual		0.968			0.47 / slice
2	#684 - Ghafoorian 2017	Deep multi-scale location-aware 3D convolutional neural networks for automated detection of lacunes of presumed vascular origin	2017	NeuroImage: Clinical	Ghafoorian	Mohsen	Radboud University	mohsen.ghafoorian@radboudumc.nl		Lacunes	?	T1 MPRAGE, FLAIR	Unknown	yes	no	Automatic supervised	FSL-FLIRT, FSL-BET, FST-FAST for pre-processing	3D	CNN		the Radboud University Nijmegen Diffusion tensor and Magnetic resonance imaging Cohort (RUNDMC)	654	Single	1.5T Siemens Magnetom	868	yes					96					111	Manual		0.974			0.13 FP/slice
																					the Follow-Up of transient ischemic attack and stroke patients and Unelucidated Risk factor Evaluation study (FUTURE)	421
3	#1817 - Duan 2020	Primary Categorizing and Masking Cerebral Small Vessel Disease Based on “Deep Learning System”	2020	Front Neuroinform	Wang	Yongjun	Capital Medical University	weishantiantan@gmail.com		Lacunes	yes	T2-FLAIR, T1w	Unknown	yes	no	Automatic supervised	?	?	U-Net	Age > 18, ischemic stroke or TIA, 1 or more CSVD sign on MRI without hemorrhage or brain tumor	The Third China National Stroke Registry (CNSR-III)	824	Multiple	GE Discovery MR750 3T, Philips Achieva 1.5T, GE Optima MR360 1.5T, Siemens Verio 3T, Siemens Avanto 1.5T, Siemens TrioTim 3T	824	no						2-4 signs of CVSD, independent from test dataset		Multiple	GE Discovery MR750 3T, Philips Achieva 1.5T, GE Optima MR360 1.5T, Siemens Verio 3T, Siemens Avanto 1.5T, Siemens TrioTim 3T	30	Manual	0.496								0.683			4.4 seconds per case
3	#1817 - Duan 2020	Primary Categorizing and Masking Cerebral Small Vessel Disease Based on “Deep Learning System”	2020	Front Neuroinform	Wang	Yongjun	Capital Medical University	weishantiantan@gmail.com		recent small subcortical infarcts	yes	DWI	Unknown	yes	no	Automatic supervised	?	?	U-Net	Age > 18, ischemic stroke or TIA, 1 or more CSVD sign on MRI without hemorrhage or brain tumor	The Third China National Stroke Registry (CNSR-III)	1010	Multiple	GE Discovery MR750 3T, Philips Achieva 1.5T, GE Optima MR360 1.5T, Siemens Verio 3T, Siemens Avanto 1.5T, Siemens TrioTim 3T	1010	no						2-4 signs of CVSD, independent from test dataset		Multiple	GE Discovery MR750 3T, Philips Achieva 1.5T, GE Optima MR360 1.5T, Siemens Verio 3T, Siemens Avanto 1.5T, Siemens TrioTim 3T	30	Manual	0.728								0.859			4.4 seconds per case
4	#1168 - Al-Masni 2021	3D Multi-Scale Residual Network Toward Lacunar Infarcts Identification From MR Images With Minimal User Intervention	2021	IEEE	Kim	Dong-Hyun	Yonsei University	donghyunkim@yonsei.ac.kr	3D ResNet	Lacunes	no	FLAIR, T1-MPRAGE	Available online	yes	no	Semi-automatic	FSL for preprocessing, Python with Keras and Tensorflow	3D	3D ResNet		Collected at Gachon University College of Medicine, Gil Medical Center, Republic of Korea (includes 696 lacunes from 288 subjects)	288	Multiple	3T Siemens Verio and Skyra	5 fold cross validation	yes										5 fold cross validation	Manual		0.9641	0.9092		1.32			0.914	0.9384	0.9367
5	#2640 - Zhang 2024	Quantitative Analysis of Multimodal MRI Markers and Clinical Risk Factors for Cerebral Small Vessel Disease Based on Deep Learning	2024	International Journal of General Medicine	Shi	Feng	Shanghai United Imaging Intelligence Co.	feng.shi@uii-ai.com	VB-Net	Lacunes	yes	T1w	Unknown	?	?	Automatic supervised	?	2D	VB-Net	Age > 18, presence of symptomatic microvascular disease, exluded those with liver and kidney problems, pregant, non-vascular dementia, parkinson's, or other neurodegenerative diseases	211 lacunar stroke and 83 control patients at Hangzhou First People’s Hospital	294	Single	GE MR Model 750 3.0 T or 1.5 T	?	?										?	Manually corrected		0.332(0.243, 0.422)						0.426(0.323, 0.530)
5	#2640 - Zhang 2024	Quantitative Analysis of Multimodal MRI Markers and Clinical Risk Factors for Cerebral Small Vessel Disease Based on Deep Learning	2024	International Journal of General Medicine	Shi	Feng	Shanghai United Imaging Intelligence Co.	feng.shi@uii-ai.com	VB-Net	Recent small subcortical infarcts	yes	DWI	Unknown	?	?	Automatic supervised	?	2D	VB-Net	Age > 18, presence of symptomatic microvascular disease, exluded those with liver and kidney problems, pregant, non-vascular dementia, parkinson's, or other neurodegenerative diseases	211 lacunar stroke and 83 control patients at Hangzhou First People’s Hospital	294	Single	GE MR Model 750 3.0 T or 1.5 T	?	?										?	Manually corrected	0.996(0.973, 1.000)	1.000(0.821, 1.000)						1.000(1.000, 1.000)
[truncated: 4 more columns]
